# Supplementary material for: New Enhancing MRI Lesions Associate with IL-17, Neutrophil Degranulation and Integrin Microparticles: Multi-Omics Combined with Frequent MRI in Multiple Sclerosis
Source: Biomedicines. 2023 Nov 28;11(12):3170. doi: 10.3390/biomedicines11123170 (PMC10740934; doi:10.3390/biomedicines11123170)
Supplement: Supplementary file 1 [file biomedicines-11-03170-s001.zip]

Archive with 1 entries (1 files):
- biomedicines-2554975-supplementary.xlsx
