# Supplementary material for: New Enhancing MRI Lesions Associate with IL-17, Neutrophil Degranulation and Integrin Microparticles: Multi-Omics Combined with Frequent MRI in Multiple Sclerosis
Source: Biomedicines. 2023 Nov 28;11(12):3170. doi: 10.3390/biomedicines11123170 (PMC10740934; doi:10.3390/biomedicines11123170)
Supplement: Supplementary file 1 [file biomedicines-11-03170-s001.zip › biomedicines-2554975-supplementary.xlsx]

## Sheet: Patient data
Patient ID (Guttmann et. al.; 2016)	Gender	Age	Disease duration	EDSS	number of active lesions	Identifyer
Patient01	F	28	3	2	51	Pt#1 Medium activity
Patient02	M	30	3	0	1	Pt#2 lowest activity
Patient03	F	49	8	4	11	Pt#3 Medium activity
Patient04	F	39	6	4	136	Pt#4 highest activity
Patient05	F	45	18	0	13	Pt#5 Medium activity
Charles RG Guttmann, Matthieu Rousset, Jean A Roch, Salem Hannoun, Françoise Durand-Dubief, Boubakeur Belaroussi, Michele Cavallari, Muriel Rabilloud, Dominique Sappey-Marinier, Sandra Vukusic, and François Cotton. 2016. “Multiple sclerosis lesion formation and early evolution revisited: A weekly high-resolution magnetic resonance imaging study.” Mult Scler, 22, 6, Pp. 761-9

## Sheet: Combined Mesoscale and EV Array
		Patient	Pt1								Pt2								Pt3								Pt4								Pt5
		Sample#	Visit 1	Visit 2	Visit 3	Visit 4	Visit 5	Visit 6	Visit 7	Visit 8	Visit 1	Visit 2	Visit 3	Visit 4	Visit 5	Visit 6	Visit 7	Visit 8	Visit 1	Visit 2	Visit 3	Visit 4	Visit 5	Visit 6	Visit 7	Visit 8	Visit 1	Visit 2	Visit 3	Visit 4	Visit 5	Visit 6	Visit 7	Visit 8	Visit 1	Visit 2	Visit 3	Visit 4	Visit 5	Visit 6	Visit 7	Visit 8
		Sample ID	2056	2068	2080	2095	2107	2117	2120	2138	1820	1834	1844	1805	1859	1865	1876	1893	1918	1928	1934	1947	1958	1965	1972	1982	1765	1778	1788	1798	1807	1819	1835	1845	1877	1892	1902	1917	1927	1933	1946	1959
		Timepoint Days	Day 0	Day 7	Day 14	Day 21	Day 28	Day 35	Day 42	Day 49	Day 0	Day 7	Day 14	Day 21	Day 28	Day 35	Day 42	Day 49	Day 0	Day 7	Day 14	Day 21	Day 28	Day 35	Day 42	Day 49	Day 0	Day 7	Day 14	Day 21	Day 28	Day 35	Day 42	Day 49	Day 0	Day 7	Day 14	Day 21	Day 28	Day 35	Day 42	Day 49
	EV array	Annexin V	2.52095	2.65663	0	0	0	2.96831	3.30765	0	6.91551	5.79404	5.61757	5.7419	5.44409	6.44084	6.87998	7.42837	2.755	3.09893	2.06145	3.66165	4.29976	4.25683	2.49884	3.12977	0	0	0	0	0	0	0	0	0	0	0	0	0	0	0	0
		CD19	0	0.351861	0	0	0	0.687638	3.89811	0	2.8535	0.942202	0	0.994251	0	2.286	2.44941	3.00417	0	0	0	0	1.13569	0.425925	0	0	0	0	0	0	0	0	0	0	0	0	0	0	0	0	0	0
		CD146	6.3005	6.11913	0.169593	2.22009	1.27548	2.29598	1.68453	0	3.73821	3.24563	3.43505	3.5014	3.70243	0	0	0	3.0099	1.40005	2.2347	2.58141	2.76386	3.7863	2.14255	2.49066	3.69361	1.56	6.22433	6.62445	6.46105	2.28675	0.161831	1.15673	0	0	0	0	0	0	0	0
		CD9	5.26163	4.92996	3.97116	3.52015	3.45635	3.74344	3.45338	4.78499	4.34947	3.4723	4.18509	4.21743	4.2557	5.15805	5.56107	5.99594	3.11842	2.95589	3.19743	3.05667	3.53672	3.26237	2.76939	2.9636	2.97591	2.67974	4.25757	4.75794	4.66795	2.83301	2.16839	1.95551	1.95479	1.62621	1.56174	0	1.87847	1.23625	0.299983	4.99142
		CD62 E/P	0	0	0	0	0	0	0	0	0	0	0	0	0	0.227987	0.277222	0.730988	0	0	0	0	0	0	0	0	0	0	0	0	0	0	0	0	0	0	0	0	0	0	0	0
		CD63	0	0.319833	0	0	0	0	0	0	1.21388	0.449236	0.323962	1.0181	0	2.11295	2.27047	2.86335	0	0	0	0	0	0	0.0869794	0	0	0	0	0	0	0	0	0	0	0	0	0	0	0	0	0
		CD8a	0	0	0	0	0	0	0	0	0.393864	1.04964	0.977023	0	0	0.977974	0.298458	1.06811	0	0	0	1.24193	0	0.259838	0	0	0	0	0	2.00683	0	0	0	0	0	0	0	0	0	0	0	0
		CD62 E	0	0	0	0	0	2.83808	1.78741	0	3.38725	2.98968	2.72545	3.44249	3.30048	2.31678	2.60699	3.00393	1.05507	1.18681	2.08513	1.90765	1.98858	1.89399	1.40622	0	2.43203	1.98065	0	0	0	2.65669	2.08768	2.80642	1.35713	0	0	0	0	0	1.92986	0
		LAMP2	1.14022	1.14121	0	0	0	0.787093	1.37954	0	3.0671	2.63947	2.06053	1.71333	1.47876	2.79663	2.8514	3.27696	0	0	0	0	0	0.167768	0	0	0	0	0	0	0	0	0	0	0	0	0	0	0	0	0	0
		CD81	4.67606	4.48573	0.533147	0.738325	0	2.02979	4.13494	5.70602	3.38317	2.98918	3.53423	3.4248	3.20699	4.59816	4.69767	5.11377	2.04418	0.916334	4.0403	2.05613	2.17361	1.78955	1.43752	1.15164	2.5213	1.34492	4.37718	4.57887	4.50585	2.19	1.9015	1.21092	0	0	0	0	0	0	0	5.43724
		TNF RII	0	0	0	0	0	0.318603	0.918662	0	5.27508	4.98572	4.43927	4.31448	4.02874	4.16151	4.30045	4.84925	0	0	0	0.999555	0.0217337	0	0	0	0	0	0	0	0	0	0	0	0	0	0	0	0	1.52999	0	0
		Tspan8	2.41778	2.47806	3.41922	4.06829	2.43955	3.19423	3.62821	0	5.51887	5.06099	4.49536	4.92752	4.79084	3.798	4.02553	4.58456	2.56958	3.55035	3.46404	3.45891	3.63629	3.11234	2.21354	2.86664	2.4617	1.56131	1.84896	1.85709	1.30051	1.55186	0.970442	2.17135	0	0	0	0	0	0	0	0
		CD82	4.26754	4.20057	2.59471	3.03467	0.074256	3.57294	4.59795	4.00635	6.07879	5.37277	5.00005	5.35752	5.06155	4.59855	4.97106	5.479	1.11264	3.37367	2.80672	3.22175	3.36454	3.95218	0.686791	2.12896	3.45345	2.30329	4.33804	4.77716	4.65908	0	1.16473	2.32166	0	0	0	0	0	0	0	3.87341
		CD151	3.06135	2.22362	0.418043	2.21582	0	2.19689	2.37754	0.783818	2.97143	2.73914	2.82782	2.82265	2.79143	3.03199	3.13928	3.8323	1.46448	0.844595	1.60879	3.07472	3.52103	2.37988	2.69179	2.59506	2.40409	3.16365	1.55911	1.736	1.61886	2.39011	2.2142	1.50248	0	0	0	0	0	0	0	1.39785
		TNF RI	2.83608	2.80952	2.33351	2.59081	2.74877	2.52627	2.87924	0	3.47634	3.40738	3.73108	3.80341	3.65414	3.1351	3.61283	4.05707	1.92355	2.54061	1.75585	2.92265	2.08006	2.90123	2.53413	1.72487	1.91712	1.23369	1.22744	1.79888	1.78985	1.19964	0.480292	0.58806	0	0	0	0	0	0	0	0
		CD80	2.37992	2.52114	0	0	0	0.422167	2.25583	0	3.3761	2.9507	2.6069	2.17971	1.52434	4.45466	4.75657	5.1432	0	0	0	0	1.02524	0	0.795538	0	0	0.0846414	2.16249	2.50256	2.25391	0	0	0	0	0	0	0	0	0	0	0
		CD28	0	0	0	0	0	0	2.4065	0	2.1584	1.57869	1.69543	1.91064	0.607039	2.37901	2.83666	3.49348	1.5819	0	0	0.766338	0	2.13046	1.50578	0	0	0	0	0	0	0	0	0	0	1.32713	0	0	0	0	0	0
		CD142	2.16853	2.65919	0	0	0	0.354635	2.13145	0	3.75268	3.20619	2.43714	2.40776	1.26047	3.23843	3.58786	4.23524	0	0	0	0.137648	2.43218	2.92483	0	0.11171	0	0	2.23463	2.08403	2.11946	0	0	0	0	0	0	0	0	0	0	0
		CD3	6.67819	6.56296	0	0.226941	0.972449	0.814965	3.21939	0	4.4042	4.51487	4.40065	4.63635	4.95103	0	0	0	1.46688	1.5472	1.81429	1.46616	1.63222	1.54808	1.02668	1.1806	1.83978	1.41741	6.57676	7.00009	6.82362	0.627246	0.849029	0.860521	0	0	0	0	0	0	0	0
		AKAP3	3.72778	3.01786	3.00714	2.85086	1.73229	3.20551	3.40723	0	4.66476	3.65324	4.38722	4.5276	4.38591	4.99605	5.43906	5.7486	2.77618	2.70707	2.67487	2.47384	3.23911	2.40389	1.87698	2.36509	1.40046	1.31372	2.2885	1.97049	3.16089	0.651359	0.0963983	0.901907	0	0	0	0	0	1.52906	1.22687	3.20642
		CD42a	1.00546	0.720754	1.98278	2.39245	2.6878	2.29218	2.61901	0	4.95429	3.80439	4.18225	4.19163	4.77835	2.56834	2.91549	3.63843	3.26033	2.95974	3.2237	2.82668	2.81357	2.76307	3.2593	2.93626	3.26359	2.53711	0	0	0	2.09181	2.81384	2.40202	0.504394	3.09311	0	0.769523	1.55551	1.93	2.85623	0
		TSG101	0	0	0	0.252104	0	1.00934	3.66202	0	2.32368	3.17248	2.29217	2.12937	2.00513	1.88627	2.17763	2.98407	0.668255	1.71073	0.415775	3.59564	1.73588	3.12865	2.38529	1.42529	2.52765	2.91525	0	0	0	1.59058	0	0.163837	0	0	0	0	0	0	0	0
		Alix	4.92421	4.79758	0	0	0	0	0	0	2.68611	2.72812	2.31426	2.32956	2.05247	5.96423	6.36607	6.56417	0	0	0	0	0	0	0.317257	0	0	0	4.90118	5.26753	5.1803	0	0	0	0	0	0	0	0	0	0	0
		CD106	0	0	0	0	0	0	0	0	0	0.487081	0.508025	0	0.694989	0.478249	0.902136	1.04283	0	0	0	0	0	0	0.571125	0	0	0	0	0	0	0	0	0	0	0	0	0	0	0	0	0
		MIC A/B	0	0	0	0	0	0	0	0	0	0	0	0	0	1.32279	1.39975	2.15714	0	0	0	0	0	0	0	0	0	0	0	0	0	0	0	0	0	0	0	0	0	0	0	0
		CTLA4	0.0277294	0.0389363	0	0	0	0	0	0	1.22363	0	0	2.63079	0	1.92573	2.15067	2.38906	0	0	0.632271	0	0	0	0	0	0	2.1155	0	0	0	0	0	0	0	0	0	0	0	0	0	0
		ICAM-1	0	0	0	0	0	0	0	0	0	0	0	0	0	0.125713	0.20231	0.45577	0	0	0	0	0	0	1.99506	0	0	0	0	0	0	0	0	0	0	0	0	0	0	0	0	0
		HLA DR/DP/DQ	0	0	0	0	0	0	0	0	0.0278192	0.174618	1.59847	0	0.984425	5.24405	5.51572	5.78446	0	0	0	0	0	0	2.52574	0	0	0	0	0	0	0	0	0	0	0.0457728	0	0	0	0	0	0
		tPA	2.24747	2.23044	0	0	0	1.32156	1.87639	0	5.36426	5.32233	4.43109	5.12354	5.14731	6.008	6.35197	6.89055	2.77354	3.09878	1.62043	2.98714	3.15819	3.4417	1.85123	2.4647	0	0	0	0	0	0	0	0	0	0	0	0	0	0	0	0
		Thrombospondin-1	2.51736	2.52974	0.556105	0	0	1.74353	2.11268	0	5.56693	6.40474	5.50512	5.39994	5.98071	6.09271	6.37081	6.78724	3.3123	3.33703	0.731293	2.91397	3.30581	3.53791	3.37253	3.11642	0	0.47756	0	0	0	0	0	0	0	0	0	0	0	0	0	0
		CD51	2.34897	2.30325	0	0.669514	0	0.525521	1.55176	0	6.03935	6.67311	5.18475	5.44131	6.10126	6.26486	6.59032	6.83552	0.937886	3.28657	2.30538	1.88181	2.95672	3.56751	2.81629	2.85058	0	0	0	0	0	0	0	0	0	0	0	0	0	0	0	0
		CD31	2.57668	2.3435	0.560277	1.731	0	1.66147	2.63252	0	6.91237	6.89853	5.41616	5.63472	6.20046	6.26484	6.50633	6.92694	4.45236	4.26014	3.53883	3.71269	4.28469	4.48474	3.16674	2.79724	0	0	0	0	0	0	0	0	0	0	0	0	0	0	0	0
		VE-Cadherin	2.53219	2.36748	1.60183	1.6912	0	2.41309	2.97033	0	7.34728	7.10874	6.73155	6.52139	7.2092	5.84697	6.6344	7.22884	4.26005	4.17396	3.69742	3.86911	4.32662	4.32823	3.14347	3.4732	0	0	0	0	0	0	0	0	0	0	0	0	0	0	0	0
	Angiogenesis	PIGF	20.9573	22.2639	24.1582	17.5578	13.0451	25.8393	24.0958	32.8806	32.972	21.1151	29.4225	25.3421	41.8282	39.3099	40.8104	38.2871	21.3515	28.1755	30.1134	25.1088	24.6261	24.5326	13.0614	14.0409	48.7247	46.8006	48.7838	45.5096	39.385	38.4376	37.7146	48.0594	29.6837	29.1919	32.6977	30.2822	28.3143	29.1457	35.4934	22.4367
		Tie-2	4754.42	4240.32	4376.47	4581.51	3230.37	4820.37	4301.8	5596.45	5575.9	4946.45	5894.6	4199.34	6584.08	5480.47	6467.88	5897.54	3217.24	3726.93	3348.59	2861.41	3363.19	3576.42	1692.75	2090.26	4105.69	4230.08	3645.09	4429.19	4151.05	4310.59	3671.39	3963.79	5181.11	4593.23	4811.58	5649.31	5264.73	5878.44	6045.95	3211.4
		VEGF	8.65687	17.5411	16.0839	204.561	2.4065	41.5376	20.4346	4.01652	21.8721	10.1655	23.3039	48.412	2	37.3813	21.8721	23.3039	21.8721	70.0657	24.7305	2	33.1975	42.9175	18.9912	16.0839	37.3813	30.3912	44.2948	45.6696	57.9428	63.3472	16.0839	45.6696	28.9824	0	5.58758	21.8721	23.3039	11.6609	28.9824	4.01652
		VEGF-C	754.156	488.177	658.189	483.723	372.536	644.674	586.22	1166.95	1133.23	781.241	1266	646.099	1028.49	953.21	1018.17	1168.91	850.767	1203.14	780.548	765.632	787.818	887.258	415.776	485.579	826.428	892.696	688.627	821.272	824.366	719.572	828.488	691.801	1222.95	977.727	1004.16	1172.18	1038.47	1192.72	1208.01	975.045
		VEGF-D	946.062	827.131	965.308	914.637	607.505	1022.84	887.663	1546.56	1999.95	1051.78	1436.49	1045.13	1488.4	1376.8	1391.89	1474.38	667.024	733.221	671.546	501.14	459.444	602.635	391.28	398.89	2251.26	2668.84	1661.78	1537.07	2268.96	2115.18	2308.11	1764.16	1916.52	1475.93	1358.6	1457.55	1432.7	1586.03	1563.17	1373.84
		bFGF	15.5336	33.156	83.6242	7.17165	17.0802	48.2629	14.9179	33.9961	27.6716	18.5955	22.7479	11.2336	20.2817	38.6915	32.929	15.4105	22.0042	6.95062	2.45232	12.1809	11.5678	31.8739	12.0917	13.0848	1.65071	8.43356	4.57167	7.37067	13.3751	17.3943	5.06591	6.15589	114.325	39.6024	34.3708	17.8095	21.5311	6.14486	12.5713	169.735
		sFlt-1	160.73	164.126	160.504	158.919	110.722	169.221	191.527	147.715	174.655	133.457	178.731	122.71	167.975	136.06	163.334	154.052	138.323	156.656	125.312	109.478	132.892	157.788	72.7389	89.6915	85.0571	85.2832	89.3524	113.436	91.3871	89.9176	77.4849	101.675	140.586	129.158	122.937	157.222	122.597	134.589	166.956	97.718
	Chemokines	Eotaxin	472.267	256.917	342.001	494.21	249.614	441.805	425.582	555.578	731.995	573.874	561.119	281.019	622.961	543.65	501.512	598.224	306.56	392.974	360.242	292.844	375.221	510.282	210.956	166.071	127.154	131.015	92.5169	254.709	145.897	152.889	175.742	102.405	530.733	469.368	478.868	535.578	307.652	597.276	737.269	203.222
		Eotaxin-3	3.97563	13.7382	7.33302	11.4705	0	7.33302	12.6035	29.7454	40.8877	22.8619	52.8529	6.58427	74.5733	63.6982	57.1097	70.2977	13.7382	24.771	18.6711	19.0515	28.5962	25.5353	13.3598	0	7.70787	0	8.83409	0	6.95849	0	11.848	9.96263	46.2853	26.3	37.4238	30.5119	16.0119	46.6712	51.3064	7.70787
		IL-8	0	0	0	0	0	0	0	0	3572.39	25470.2	0	0	0	0	0	44022.4	0	0	0	0	0	0	0	0	0	0	0	0	0	0	0	0	0	37280.8	0	0	0	0	0	0
		IP-10	680.106	578.68	601.686	629.605	432.608	583.939	631.239	699.956	435.658	344.494	380.879	275.869	505.871	444.9	536.498	367.213	563.115	677.561	647.612	890.498	762.802	885.216	413.215	391.338	157.113	170.19	120.768	226.57	177.163	174.706	198.954	245.067	686.378	531.876	545.289	673.744	545.138	801.167	1083.15	288.438
		MCP-1	694.51	530.129	650.065	633.55	421.449	722.007	661.568	1047.48	846.54	896.135	679.862	520.898	1018.99	882.461	884.5	761.521	809.647	766.249	878.839	766.761	876.253	756.615	464.079	441.339	589.495	576.924	501.029	804.779	619.823	715.98	767.333	592.515	908.607	658.259	901.714	831.622	804.598	1000.37	1109.63	572.166
		MCP-4	429.913	299.834	415.219	379.526	228.287	475.61	442.47	496.42	441.954	349.959	397.065	241.076	429.688	412.612	410.071	399.342	274.936	407.057	275.132	323.529	303.367	397.773	158.11	159.213	121.936	133.889	107.12	198.649	130.343	143.761	166.935	131.274	517.858	434.694	488.688	539.363	428.788	576.329	702.449	239.902
		MDC	2717	2201.76	2598.47	2892.33	1980.55	3057.4	3076.13	5998.17	5812.02	3908.35	6102.26	3739.8	6442.3	5617.49	6290.22	5119.18	3101.08	4036.08	2982.58	3486.49	4166.25	4097.05	1910.74	1809.59	1793.73	2131.84	1696.64	2317.3	2087.38	1922.31	2032.45	2102.03	7353.22	5429.17	6305.38	6945.12	6312.06	7511.22	8308.5	3633.88
		MIP-1Î±	33.9327	27.1089	30.3337	28.572	13.8247	41.4324	43.6102	28.8944	62.6461	41.7245	42.8876	10.1572	66.6706	34.8546	38.1814	53.8341	11.6198	23.9472	29.856	14.7958	11.8246	6.32435	12.4335	2.58876	15.3702	20.6695	10.5805	12.6347	20.8453	15.5605	14.6029	12.8351	53.6977	30.8094	28.572	31.5978	24.2851	57.6163	37.1315	13.2333
		MIP-1Î²	201.217	142.013	173.022	176.397	109.664	183.406	187.039	135.814	304.75	237.067	253.065	140.087	356.225	298.676	239.807	245.966	109.505	168.406	146.154	147.061	130.594	137.495	82.5295	65.886	155.328	187.377	133.617	181.803	178.348	156.773	160.551	172.581	159.161	135.099	133.617	157.819	136.273	204.08	185.199	78.8026
		TARC	757.868	554.149	759.106	598.978	408.354	779.477	766.771	1494.45	2854.77	2057.8	3236.29	1378.43	3056.76	3068.47	3311.92	2582.28	417.939	530.122	307.112	324.886	403.213	457.27	221.357	184.595	194.541	202.978	178.966	290.907	226.105	187.533	222.513	229.527	1664.23	1465.81	1624.72	1842.8	1895.71	3514.42	2141.38	887.302
	Cytokines	GM-CSF	125.489	6.80904	310.717	0	97.2582	0	166.273	0	92.7866	97.2582	0	0	0	0	83.3806	0	0	88.1672	41.7207	0	6.80904	0	88.1672	0	0	41.7207	0	0	6.80904	139.899	0	0	0	0	0	0	109.934	97.2582	0	0
		IL-12p40	185.842	157.3	166.687	222.022	125.5	222.261	235.289	200.418	61.2463	73.5805	90.4092	43.794	88.0648	77.3594	91.9085	70.6479	125.302	177.042	149.142	185.842	157.065	171.02	76.228	82.1847	135.318	150.277	106.702	136.382	160.28	122.555	150.044	154.288	214.298	180.512	214.366	195.406	215.828	261.523	239.629	148.908
		IL-15	2.61909	1.67421	1.36837	2.30445	1.29925	2.57977	2.67806	2.97275	4.05171	3.52233	4.0811	2.78614	4.31621	3.64982	3.73806	4.3358	1.93041	3.07094	2.66823	2.53062	2.30445	2.3733	1.04228	0.794766	3.28687	3.38499	2.87454	3.46347	3.0513	3.52233	3.51252	3.3065	3.1691	3.03167	2.55029	2.82543	2.48147	3.18874	2.77631	2.41264
		IL-16	166.286	97.7892	142.115	144.456	109.028	162.622	176.729	189.023	295.4	264.415	353.978	206.556	478.768	239.282	428.2	548.654	218.907	133.36	123.228	174.615	185.196	157.524	52.0038	63.3147	103.533	154.106	98.5904	147.027	115.19	113.2	150.985	161.262	183.5	362.666	194.105	172.155	169.785	188.267	200.917	310.122
		IL-17	0.894228	0	2.74701	0	0.122367	0	1.57355	0.276723	1.48091	3.82788	0.307596	0	0	0.801597	0.523714	0.400216	29.0942	26.1596	27.457	23.8737	25.8507	27.8894	14.6997	18.2519	2.9323	2.25291	0.431091	1.94411	2.83965	4.35289	0.400216	2.37643	4.19847	0.49284	0	1.66619	2.90141	5.12498	2.9323	0
		IL-1Î±	0	3.9094	1.4088	0	0.087656	32.6266	2.74113	0	40.0762	39.4659	48.8484	19.65	47.8284	42.6433	50.7539	42.0225	0	1.08364	4.04151	0	0	0	11.606	0	0	0	9.54573	0	0	0.554341	0.0687368	0	0	0	0	0	0	0	0	0
		IL-5	0	0	0	0	0	0	0	0	0	0	0	0	0	0	0	0	0	0	0	0	0	0	0	0	0	0	0	0	0	0	0.0446612	0	0	0	0	0	0	0	0	0
		IL-7	23.6607	26.7968	8.07171	15.1349	11.9124	7.7405	26.7106	15.7	17.1138	10.3774	17.7141	15.1007	16.6681	10.5137	16.2739	11.9209	13.4669	32.3915	41.857	13.578	15.0408	16.3168	11.8612	9.52579	19.6881	18.4176	25.297	13.5439	8.6581	8.70911	13.108	13.108	17.757	22.3957	17.0624	19.2244	15.9484	22.4473	17.7741	12.9456
		TNF-Î²	0.197073	0.107291	0.535951	0.368463	0.0581393	0.354905	0.287179	0.0447812	0.125213	0.0849218	0.0581393	0	0	0.107291	0.080453	0.00496829	0	0.210572	0.165604	0	0	0.269138	0.0492309	0.125213	0.2466	0.260121	0.0358921	0.125213	0.278157	0.572223	0.129696	0	0.125213	0.0938648	0.00496829	0	0	0.0983388	0.152131	0
		VEGF	35.8862	21.4691	24.4573	23.1247	16.0552	33.2325	30.9755	117.739	191.998	194.466	215.869	94.2562	249.779	224.593	219.928	234.617	138.891	219.038	126.626	127.75	128.018	166.476	59.8963	63.1694	54.604	70.4319	56.9582	58.1301	71.2481	57.92	69.8481	67.5641	183.98	140.898	120.631	157.456	136.721	154.832	132.792	87.7349
	Proinflammation	CRP	957574	554441	1.14595e+06	732701	242205	1.22696e+06	1.1702e+06	7.25099e+06	1.35398e+06	802285	674822	522986	1.6749e+06	2.18021e+06	1.77601e+06	3.95796e+06	391591	325775	185731	456524	495614	334406	150983	134643	9.59556e+06	8.70803e+06	5.5663e+06	5.37451e+06	3.75769e+06	3.97819e+06	4.34472e+06	2.02962e+07	6.0813e+06	5.19067e+06	1.38832e+07	1.01354e+07	8.67923e+06	1.28928e+07	7.07778e+06	3.27701e+06
		SAA	2.63082e+06	1.88019e+06	6.02768e+06	3.09277e+06	1.60324e+06	6.38057e+06	4.09431e+06	6.93631e+06	4.59287e+06	2.15923e+06	1.46783e+06	580867	2.48488e+06	2.76838e+06	1.90714e+06	2.62314e+06	463759	825192	471164	1.34805e+06	1.1295e+06	826422	391366	383041	7.2852e+06	8.9454e+06	3.01984e+06	5.8428e+06	4.82707e+06	4.10385e+06	3.87203e+06	1.23245e+07	2.97022e+06	6.7163e+06	8.87831e+06	4.13768e+06	9.62217e+06	6.50047e+06	5.28153e+06	1.97371e+06
		sICAM-1	413833	238182	410620	397847	139816	535668	473316	1.32257e+06	540416	540658	639319	262202	525527	618128	542107	696309	383873	328894	238582	260761	330498	272295	132082	108342	412227	456752	240904	526573	371668	338280	345181	320712	486024	627957	924326	973697	871905	876346	744377	288081
		sVCAM-1	614723	329373	525026	521185	201926	672825	613726	1.06103e+06	512887	548062	520160	251280	483617	489322	499494	547638	441497	400367	358028	377540	394189	368306	186168	169335	691107	745562	410093	837769	698023	612813	646397	504652	405280	509802	721211	665702	682466	685158	568072	244469
		IFN-Î³	3.0486	3.57942	1.93374	2.86717	1.26722	2.3374	1.97547	5.77858	2.40705	6.41032	1.89202	2.32347	4.47485	4.75499	2.88112	2.68583	2.07286	2.37919	2.89508	8.85749	2.40705	2.81136	2.04503	1.08714	3.02068	2.25383	1.68353	2.12853	2.47672	2.0172	3.14633	4.04092	2.82532	5.52604	2.17029	1.90593	2.58823	2.79741	3.94299	1.46138
		IL-10	0.278937	0	0.195832	0.209704	0.170374	0.119339	0.193519	0.00205302	0.030553	0.133276	0.137918	0.10073	0.188892	0.281242	0.0187467	0.126309	0.0587224	0.170374	0.188892	0.0960732	0.110039	0.228185	0.0376133	0.00685924	0.216636	0.170374	0.133276	0.3342	0.253574	0.357198	0.151836	0.168058	0.0563813	0.0540392	0.0281961	0.0352615	0.140239	0.08442	0.10073	0.0211127
		IL-12p70	0	0	0	18.9329	0	13.403	22.0372	0	27.7417	0	0	0	0	0	0	0	10.2096	20.1999	16.9572	0	0	0	0	10.2096	5.33588	0	0	0	28.8216	7.46645	0	6.44329	40.2811	6.44329	0	0	0	0	0	0
		IL-13	0	0	0	0	0	0	0	0	0	0	0	0	0.212984	0.652544	0.43448	0	0.743242	0	0	0	0	0	0	0	0	0	0	0	0	0	0	0	0.967783	0	0	0	0	0	0	0
		IL-1Î²	0	0	3.4039	0	0	0	0	0.233238	0	0	0	0	0.474766	0.119825	0	0	0	0	0.192836	0	0	3.19041	1.00382	0	0	0	0	0.460809	0	0.0658178	0	0.0100637	0	0.00571662	0	0.0215224	0.134076	0	0	0
		IL-2	0	0	0.0315862	0	0.166119	0	0	0	0	0	0	0	0.0993584	0.398308	0	0	0	0	0	0	0	0.268688	0	0	0.490904	0.543341	0.457609	0.507574	0.560053	0.684574	0.622234	0.548114	0.0720328	0.0118084	0	0.0205391	0.381743	0	0	0.0315862
	Vascular	IL-4	0	0	0	0	0	0	0	0	0	0	0	0	0	0.158594	0.0178944	0	0	0	0	0	0	0	0	0	0	0	0	0	0	0	0	0	0.0228712	0	0	0	0	0	0	0
		IL-6	0.208424	0.155834	0.114459	0.169579	0.319742	0.0820977	0.269864	0.623375	0.405582	0.306153	0.249415	0.235765	0.781904	0.690437	0.294822	0.367224	1.06855	1.14608	1.03086	0.781904	0.759613	1.02865	0.522539	0.636797	0.0728134	0.0844158	0.0588467	0.0495037	0.0936773	0.303887	0.137472	0.326532	0.630087	0.407836	0.443876	0.578597	0.897644	0.842035	0.764072	0.846486
		IL-8	3.87237	3.97644	10.4877	4.07475	3.59311	3.04494	3.92055	3.75294	8.33919	6.21437	6.73181	4.39106	7.58549	8.10989	4.56861	8.79411	3.05839	4.26951	7.5486	2.46529	3.1122	4.50105	2.87205	2.67242	4.94714	4.31774	4.89304	4.81191	2.73959	3.46415	2.99114	2.52472	3.61621	10.4195	3.48917	6.64651	3.24677	3.61428	4.17887	4.39491
		TNF-Î±	1.09952	0.877401	1.01901	1.15227	0.749665	1.26609	1.12728	1.42709	1.29385	1.22445	1.51314	0.924604	1.60473	1.54367	1.30773	1.35492	0.752442	0.874624	0.813535	0.855187	0.891284	1.11062	0.391357	0.363574	0.680237	0.466366	0.4747	0.869071	0.599695	0.699678	0.599695	0.744111	1.34659	1.14116	1.12173	1.50758	1.34659	1.52701	1.99328	0.771881

## Sheet: MRI data Pt1
	Gd: maximum enhancement in purple
ID	BL	1	2	3	4	5	6	7		identification of lesions (each row is one lesion)	what time point Gd appeared (only those which appeared after baseline 161, those which are at baseline are labelled as 10)	date when volume on Gd was maximum	date when Gd no longer visible
2	1	1	1							2	10	1	3
3	1	1	1							3	10	0	3
4	1									4	10	0	1
5	1	1								5	10	0	2
6	1									6	10	0	1
7	1									7	10	0	1
8	1	1								8	10	0	2
9	1									9	10	0	1
10	1									10	10	0	1
11	1	1	1	1	1	1				11	10	0	6
12	1									12	10	0	1
13		1								13	1	1	2
14	1	1	1	1	1					14	10	1	5
15	1	1	1							15	10	1	3
16	1	1	1							16	10	1	3
17	1	1	1							17	10	1	3
18	1	1								18	10	1	2
19	1	1								19	10	1	2
20	1	1	1	1	1					20	10	1	5
21	1	1	1	1						21	10	1	4
22	1	1	1	1						22	10	1	4
23		1								23	1	1	2
24		1								24	1	1	2
25	1	1	1	1	1					25	10	1	5
26	1	1	1							26	10	1	3
27	1	1								27	10	1	2
28		1	1							28	1	2	3
29			1							29	2	2	3
30		1	1	1						30	1	2	4
31		1	1							31	1	2	3
32
33		1	1							33	1	2	3
34		1	1							34	1	2	3
35
36	1	1	1	1						36	10	2	4
37		1	1							37	1	2	3
38		1	1	1	1	1	1	1		38	1	3	10
39				1	1					39	3	3	5
40				1						40	3	3	4
41				1	1	1				41	3	3	6
42				1						42	3	3	4
43
44				1						44	3	3	4
45		1	1	1	1	1				45	1	3	6
46					1	1				46	4	4	6
47			1	1	1	1	1	1		47	2	4	10
48	1	1	1	1	1	1	1	1		48	10	4	10
49
50					1	1	1	1		50	4	4	10
51					1	1				51	4	5	6
52							1			52	6	6	7
53				1	1	1	1	1		53	3	6	10
54
55					1	1	1	1		55	4	7	10
56							1	1		56	6	7	10
57							1	1		57	6	7	10
Number of lesions	25	30	24	18	15	11	9	8
Number of max	0	16	8	7	4	1	2	3
Number of new	NA	11	2	6	4	0	3	0
	FLAIR: maximum volume in purple
ID	BL	1	2	3	4	5	6	7		identification of lesions (each row is one lesion)	date when FLAIR hyperintensity first detected	date of max volume on FLAIR	FLAIR no longer seen (10 means remained visible)
2	1	1	1	1	1	1	1	1		2	10	10	10
3	1	1	1	1	1	1	1	1		3	10	0	10
4	1	1	1	1	1	1	1	1		4	10	7	10
5	1	1	1	1	1	1	1	1		5	10	1	10
6	1	1	1	1	1	1	1	1		6	10	10	10
7	1	1	1	1	1	1	1	1		7	10	1	10
8	1	1	1	1	1	1	1	1		8	10	0	10
9	1	1	1	1	1	1	1	1		9	10	10	10
10	1	1	1	1	1	1	1	1		10	10	0	10
11	1	1	1	1	1	1	1	1		11	10	0	10
12	1	1	1	1	1	1	1	1		12	10	0	10
13		1	1	1	1	1	1	1		13	1	2	10
14	1	1	1	1	1	1	1	1		14	10	1	10
15		1	1	1	1	1	1	1		15	1	1	10
16	1	1	1	1	1	1	1	1		16	10	1	10
17	1	1	1	1	1	1	1	1		17	10	4	10
18	1	1	1	1	1	1	1	1		18	10	10	10
19	1	1	1	1	1	1	1	1		19	10	10	10
20	1	1	1	1	1	1	1	1		20	10	1	10
21	1	1	1	1	1	1	1	1		21	10	1	10
22	1	1	1	1	1	1	1	1		22	10	1	10
23		1								23	1	1	2
24		1	1	1	1	1	1	1		24	1	3	10
25	1	1	1	1	1	1	1	1		25	10	4	10
26		1	1	1	1	1	1	1		26	1	1	10
27	1	1	1	1	1	1	1	1		27	10	1	10
28		1	1	1	1	1	1	1		28	1	6	10
29			1	1	1	1	1	1		29	2	2	10
30			1	1	1	1	1	1		30	2	2	10
31			1	1	1	1	1	1		31	2	3	10
32
33		1	1	1	1	1	1	1		33	1	2	10
34			1	1	1	1	1	1		34	2	2	10
35
36		1	1	1	1	1	1	1		36	1	2	10
37		1	1	1	1	1	1	1		37	1	2	10
38		1	1	1	1	1	1	1		38	1	4	10
39				1	1	1	1	1		39	3	4	10
40					1	1	1	1		40	4	4	10
41	1	1	1	1	1	1	1	1		41	10	4	10
42							1	1		42	6	6	10
43
44				1	1	1	1	1		44	3	4	10
45			1	1	1	1	1	1		45	2	4	10
46						1	1	1		46	5	7	10
47				1	1	1	1	1		47	3	6	10
48	1	1	1	1	1	1	1	1		48	10	4	10
49
50					1	1	1	1		50	4	4	10
51	1	1	1	1	1	1	1	1		51	10	10	10
52							1	1		52	6	6	10
53				1	1	1	1	1		53	3	7	10
54
55					1	1	1	1		55	4	7	10
56								1		56	7	7	10
57							1	1		57	6	7	10
Number of lesions	24	34	38	42	45	46	49	50
Number of max	0	11	7	2	10	0	4	6
Number of new	NA	9	4	4	3	1	3	1
	1	2	3	4	5	6	7
Number of Gd lesions	30	24	18	15	11	9	8
Number of max Gd	16	8	7	4	1	2	3
Number of new Gd	11	2	6	4	0	3	0	26
	1	2	3	4	5	6	7
Number of FLAIR lesions	34	38	42	45	46	49	50
Number of max vol FLAIR	11	7	2	10	0	4	6
Number of new FLAIR	9	4	4	3	1	3	1
	1	2	3	4	5	6	7
Number of new Gd	11	2	6	4	0	3	0
Number of new FLAIR	9	4	4	3	1	3	1

## Sheet: MRI Pt2
										identification of lesions (each row is one lesion)	what time point Gd appeared (only those which appeared after baseline 161, those which are at baseline are labelled as 10)	date when volume on Gd was maximum	date when Gd no longer visible
	Gd: maximum enhancement in purple
ID	BL	1	2	3	4	5	6	7
1	1	1	1	1						1	10	2	4
Number of lesions	1	1	1	1	0	0	0	0
Number of max	0	0	1	0	0	0	0	0
Number of new	NA	0	0	0	0	0	0	0
	FLAIR: maximum volume in purple
ID	BL	1	2	3	4	5	6	7		identification of lesions (each row is one lesion)	date when FLAIR hyperintensity first detected	date of max volume on FLAIR	FLAIR no longer seen (10 means remained visible)
1	1	1	1	1	1	1	1	1		1	10	3	10
Number of lesions	1	1	1	1	1	1	1	1
Number of max	0	0	0	1	0	0	0	0
Number of new	NA	0	0	0	0	0	0	0
	1	2	3	4	5	6	7
Number of Gd lesions	1	1	1	0	0	0	0
Number of max Gd	0	1	0	0	0	0	0
Number of new Gd	0	0	0	0	0	0	0
	1	2	3	4	5	6	7
Number of FLAIR lesions	1	1	1	1	1	1	1
Number of max vol FLAIR	0	0	1	0	0	0	0
Number of new FLAIR	0	0	0	0	0	0	0
	1	2	3	4	5	6	7
Number of new Gd	0	0	0	0	0	0	0
Number of new FLAIR	0	0	0	0	0	0	0

## Sheet: MRI Pt3
										identification of lesions (each row is one lesion)	what time point Gd appeared (only those which appeared after baseline 161, those which are at baseline are labelled as 10)	date when volume on Gd was maximum	date when Gd no longer visible
	Gd: maximum enhancement in purple
ID	BL	1	2	3	4	5	6	7
1	1	1	1							1	10	0	3
2	1	1								2	10	0	2
3
4	1	1								4	10	0	2
5		1	1							5	1	2	3
6		1	1							6	1	2	3
7					1	1	1			7	4	5	7
8					1	1	1	1		8	4	6	10
9					1	1	1	1		9	4	6	10
10					1	1	1	1		10	4	6	10
11							1	1		11	6	7	10
12							1	1		12	6	7	10
Number of lesions	3	5	3	0	4	4	6	5
Number of max	0	0	2	0	0	1	3	2
Number of new	NA	2	0	0	4	0	2	0
	FLAIR: maximum volume in purple
ID	BL	1	2	3	4	5	6	7		identification of lesions (each row is one lesion)	date when FLAIR hyperintensity first detected	date of max volume on FLAIR	FLAIR no longer seen (10 means remained visible)
1	1	1	1	1	1	1	1	1		1	10	10	10
2	1	1	1	1	1	1	1	1		2	10	7	10
3
4	1	1	1	1	1	1	1	1		4	10	0	10
5			1	1	1	1	1	1		5	2	5	10
6		1	1	1	1	1	1	1		6	1	7	10
7					1	1	1	1		7	4	5	10
8						1	1	1		8	5	6	10
9					1	1	1	1		9	4	6	10
10						1	1	1		10	5	7	10
11							1	1		11	6	7	10
12								1		12	7	7	10
Number of lesions	3	4	5	5	7	9	10	11
Number of max	0	0	0	0	0	2	2	5
Number of new	NA	1	1	0	2	2	1	1
	1	2	3	4	5	6	7
Number of Gd lesions	5	3	0	4	4	6	5
Number of max Gd	0	2	0	0	1	3	2
Number of new Gd	2	0	0	4	0	2	0	8
	1	2	3	4	5	6	7
Number of FLAIR lesions	4	5	5	7	9	10	11
Number of max vol FLAIR	0	0	0	0	2	2	5
Number of new FLAIR	1	1	0	2	2	1	1
	1	2	3	4	5	6	7
Number of new Gd	2	0	0	4	0	2	0
Number of new FLAIR	1	1	0	2	2	1	1

## Sheet: MRI Pt4
											identification of lesions (each row is one lesion)	what time point Gd appeared (only those which appeared after baseline 161, those which are at baseline are labelled as 10)	date when volume on Gd was maximum	date when Gd no longer visible
	Gd: maximum enhancement in purple
ID	BL	1	2	3	4	5	6	7
1	1										1	10	0	1
2	1										2	10	0	1
3	1										3	10	0	1
4	1	1									4	10	0	2
5	1	1	1								5	10	0	3
6	1	1	1								6	10	0	3
7	1										7	10	0	1
8	1										8	10	0	1
9	1	1	1	1							9	10	0	4
10	1	1	1								10	10	0	3
11	1	1									11	10	0	2
12	1	1									12	10	0	2
14		1	1								14	1	1	3
15	1	1									15	10	1	2
16	1	1	1								16	10	1	3
17		1	1								17	1	2	3
18		1	1								18	1	2	3
19		1	1	1							19	1	2	4
20	1	1	1	1	1						20	10	2	5
21		1	1	1	1						21	1	2	5
22		1	1								22	1	2	3
23		1	1	1	1	1					23	1	2	6
24		1	1								24	1	2	3
25		1	1								25	1	2	3
26		1	1	1							26	1	2	4
27		1	1	1							27	1	2	4
28			1	1							28	2	2	4
29			1								29	2	2	3
30		1	1	1	1						30	1	2	5
31		1	1								31	1	2	3
32			1	1							32	2	3	4
33			1	1	1	1	1				33	2	3	7
34			1	1	1						34	2	3	5
35	1	1	1	1							35	10	3	4
36	1	1	1	1	1	1	1	1			36	10	3	10
37		1	1	1							37	1	3	4
38				1							38	3	3	4
39				1	1	1	1				39	2	3	7
40			1	1							40	2	3	4
41				1	1	1	1				41	3	3	7
42				1	1	1	1				42	3	3	7
43					1						43	4	4	5
44	1	1	1	1	1	1	1				44	10	4	7
45					1						45	4	4	5
46				1	1	1	1				46	3	4	7
47				1	1	1	1				47	3	4	7
48				1	1	1	1				48	3	4	7
49			1	1	1	1	1	1			49	2	4	10
50				1	1	1	1				50	3	4	7
52					1						52	4	4	5
53		1	1	1	1	1	1				53	1	4	7
54						1					54	5	5	6
55						1					55	5	5	6
56						1	1				56	5	5	7
57						1	1				57	5	5	7
58						1					58	5	5	6
59						1					59	5	5	6
60						1					60	5	5	6
61				1	1	1	1				61	3	5	7
62						1	1				62	5	5	7
63					1	1					63	4	5	6
64						1					64	5	5	6
65						1	1				65	5	5	7
66						1					66	5	5	6
67					1	1					67	4	5	6
68						1					68	5	5	6
69						1	1				69	5	5	7
70					1	1	1				70	4	5	7
71							1				71	6	6	7
72							1				72	6	6	7
73							1				73	6	6	7
74							1	1			74	6	6	10
75							1				75	6	6	7
76							1	1			76	6	6	10
77							1	1			77	6	6	10
78						1	1	1			78	5	6	10
79						1	1	1			79	5	6	10
80						1	1	1			80	5	6	10
81					1	1	1	1			81	4	6	10
82							1	1			82	6	6	10
83							1	1			83	6	6	10
84							1	1			84	6	6	10
85							1				85	6	6	7
86						1	1				86	5	6	7
87						1	1	1			87	5	6	10
88						1	1				88	5	6	7
89							1				89	6	6	7
90						1	1	1			90	5	6	10
91							1				91	6	6	7
92						1	1				92	5	6	7
93						1	1	1			93	5	6	10
94						1	1	1			94	5	6	10
95			1	1	1	1	1				95	2	6	7
96							1				96	6	6	7
97							1	1			97	6	6	10
98							1				98	6	6	7
99							1				99	6	6	7
100							1	1			100	6	6	10
101						1	1				101	5	6	7
102						1	1				102	5	6	7
103							1	1			103	6	6	10
104						1	1				104	5	6	7
105							1				105	6	6	7
106							1				106	6	6	7
107						1	1				107	5	6	7
108							1				108	6	6	7
109						1	1	1			109	5	6	10
110							1	1			110	6	6	10
111			1	1	1	1	1				111	2	6	7
112						1	1				112	5	6	7
113						1	1	1			113	5	6	10
114						1	1	1			114	5	6	10
116							1				116	6	6	7
117							1				117	6	6	7
118							1				118	6	6	7
119							1	1			119	6	7	10
120							1	1			120	6	7	10
121								1			121	7	7	10
122							1	1			122	6	7	10
123							1	1			123	6	7	10
124							1	1			124	6	7	10
125							1	1			125	6	7	10
126							1	1			126	6	7	10
127							1	1			127	6	7	10
128							1	1			128	6	7	10
129							1	1			129	6	7	10
130								1			130	7	7	10
131							1	1			131	6	7	10
132							1	1			132	6	7	10
133								1			133	7	7	10
134							1	1			134	6	7	10
135							1	1			135	6	7	10
136								1			136	7	7	10
137								1			137	7	7	10
138								1			138	7	7	10
140	1	1	1	1	1	1	1	1			140	10	3	10
Number of lesions	19	29	34	31	28	52	81	44
Number of max	0	3	15	12	10	17	47	20
Number of new	NA	15	9	9	7	31	39	6
	FLAIR: maximum volume in purple
ID	BL	1	2	3	4	5	6	7			identification of lesions (each row is one lesion)	date when FLAIR hyperintensity first detected	date of max volume on FLAIR	FLAIR no longer seen (10 means remained visible)
1	1	1	1	1	1	1	1	1			1	10	6	10
2	1	1	1	1	1	1	1	1			2	10	0	10
3	1	1	1	1	1	1	1	1			3	10	10	10
4		1	1	1	1	1	1	1			4	1	3	10
5			1	1	1	1	1	1			5	2	3	10
6	1	1	1	1	1	1	1	1			6	10	0	10
7	1	1	1	1	1	1	1	1			7	10	0	10
8	1	1	1	1	1	1	1	1			8	10	2	10
9	1	1	1	1	1	1	1	1			9	10	0	10
10				1	1	1	1	1			10	3	6	10
11	1	1	1	1	1	1	1	1			11	10	0	10
12	1	1	1	1	1	1	1	1			12	10	7	10
14		1	1	1	1	1	1	1			14	1	2	10
15			1	1	1	1	1	1			15	2	7	10
16	1	1	1	1	1	1	1	1			16	0	3	10
17				1	1	1	1	1			17	3	7	10
18		1	1	1	1	1	1	1			18	1	7	10
19		1	1	1	1	1	1	1			19	1	7	10
20	1	1	1	1	1	1	1	1			20	0	2	10
21	1	1	1	1	1	1	1	1			21	0	5	10
22		1	1	1	1	1	1	1			22	1	2	10
23		1	1	1	1	1	1	1			23	1	2	10
24	1	1	1	1	1	1	1	1			24	10	4	10
25		1	1	1	1	1	1	1			25	1	2	10
26			1	1	1	1	1	1			26	2	2	10
27		1	1	1	1	1	1	1			27	1	2	10
28				1	1	1	1	1			28	3	7	10
29		1	1	1	1	1	1	1			29	1	7	10
30		1	1	1	1	1	1	1			30	1	2	10
31	1	1	1	1	1	1	1	1			31	10	2	10
32			1	1	1	1	1	1			32	2	7	10
33				1	1	1	1	1			33	3	6	10
34			1	1	1	1	1	1			34	2	7	10
35	1	1	1	1	1	1	1	1			35	10	3	10
36	1	1	1	1	1	1	1	1			36	10	4	10
37	1	1	1	1	1	1	1	1			37	10	3	10
38			1	1	1	1	1	1			38	2	5	10
39			1	1	1	1	1	1			39	2	3	10
40			1	1	1	1	1	1			40	2	3	10
41				1	1	1	1	1			41	3	6	10
42				1	1	1	1	1			42	3	4	10
43	1	1	1	1	1	1	1	1			43	10	7	10
44					1	1	1	1			44	4	6	10
45						1	1	1			45	5	7	10
46					1	1	1	1			46	4	7	10
47					1	1	1	1			47	4	4	10
48				1	1	1	1	1			48	3	4	10
49				1	1	1	1	1			49	3	4	10
50					1	1	1	1			50	4	5	10
52				1	1	1	1	1			52	3	7	10
53	1	1	1	1	1	1	1	1			53	10	4	10
54						1	1	1			54	5	6	10
55						1	1	1			55	5	6	10
56						1	1	1			56	5	6	10
57						1	1	1			57	5	7	10
58				1	1	1	1	1			58	3	7	10
59			1	1	1	1	1	1			59	2	7	10
60	1	1	1	1	1	1	1	1			60	10	5	10
61				1	1	1	1	1			61	3	4	10
62						1	1	1			62	5	7	10
63					1	1	1	1			63	4	4	10
64						1	1	1			64	5	6	10
65					1	1	1	1			65	4	6	10
66							1	1			66	6	6	10
67						1	1	1			67	4	7	10
68						1	1	1			68	5	6	10
69						1	1	1			69	5	10	10
70	1	1	1	1	1	1	1	1			70	10	6	10
71							1	1			71	6	7	10
72							1	1			72	6	6	10
73						1	1	1			73	5	7	10
74							1	1			74	6	7	10
75							1	1			75	6	6	10
76							1	1			76	6	7	10
77							1	1			77	6	7	10
78						1	1	1			78	5	7	10
79						1	1	1			79	5	6	10
80						1	1	1			80	5	7	10
81						1	1	1			81	5	6	10
82							1	1			82	6	6	10
83							1	1			83	6	6	10
84							1	1			84	6	6	10
85							1	1			85	6	6	10
86						1	1	1			86	5	6	10
87						1	1	1			87	5	6	10
88						1	1	1			88	5	6	10
89							1	1			89	6	7	10
90						1	1	1			90	5	6	10
91							1	1			91	6	7	10
92						1	1	1			92	5	6	10
93						1	1	1			93	5	6	10
94						1	1	1			94	5	7	10
95			1	1	1	1	1	1			95	2	6	10
96					1	1	1	1			96	4	7	10
97							1	1			97	6	6	10
98								1			98	7	7	10
99								1			99	7	7	10
100							1	1			100	6	7	10
101						1	1	1			101	5	6	10
102								1			102	7	7	10
103						1	1	1			103	5	6	10
104							1	1			104	6	7	10
105						1	1	1			105	5	6	10
106							1	1			106	6	6	10
107						1	1	1			107	5	7	10
108					1	1	1	1			108	4	6	10
109						1	1	1			109	5	6	10
110							1	1			110	6	7	10
111		1	1	1	1	1	1	1			111	1	6	10
112							1	1			112	6	6	10
113						1	1	1			113	5	7	10
114						1	1	1			114	5	6	10
116							1	1			116	6	6	10
117						1	1	1			117	5	7	10
118						1	1	1			118	5	7	10
119							1	1			119	6	7	10
120							1	1			120	6	7	10
121								1			121	7	7	10
122								1			122	7	7	10
123							1	1			123	6	7	10
124							1	1			124	6	7	10
125						1	1	1			125	5	7	10
126							1	1			126	6	7	10
127							1	1			127	6	7	10
128							1	1			128	6	7	10
129							1	1			129	6	7	10
130	1	1	1	1	1	1	1	1			130	9	10	10
131							1	1			131	6	7	10
132							1	1			132	6	7	10
133								1			133	7	7	10
134							1	1			134	6	7	10
135							1	1			135	6	7	10
136								1			136	7	7	10
137								1			137	7	7	10
138								1			138	7	7	10
140	1	1	1	1	1	1	1	1			140	10	4	10
Number of lesions	23	34	44	55	63	95	127	136
Number of max	0	0	10	7	9	4	39	58
Number of new	NA	11	10	11	8	32	32	9
	1	2	3	4	5	6	7
Number of Gd lesions	29	34	31	28	52	81	44
Number of max Gd	3	15	12	10	17	47	20
Number of new Gd	15	9	9	7	31	39	6	116
	1	2	3	4	5	6	7
Number of FLAIR lesions	34	44	55	63	95	127	136
Number of max vol FLAIR	0	10	7	9	4	39	58
Number of new FLAIR	11	10	11	8	32	32	9
	1	2	3	4	5	6	7
Number of new Gd	15	9	9	7	31	39	6
Number of new FLAIR	11	10	11	8	32	32	9

## Sheet: MRI Pt5
										identification of lesions (each row is one lesion)	what time point Gd appeared (only those which appeared after baseline 161, those which are at baseline are labelled as 10)	date when volume on Gd was maximum	date when Gd no longer visible
	Gd: maximum enhancement in purple
ID	BL	1	2	3	4	5	6	7
1	1									1	10	0	1
2	1	1								2	10	1	2
3		1	1							3	1	2	3
4	1	1	1	1	1	1	1			4	10	2	7
5			1	1						5	2	3	4
7			1	1	1	1	1			7	2	6	10
8				1	1	1	1			8	3	6	7
9					1	1	1	1		9	4	6	10
11						1	1			11	5	6	7
12							1	1		12	6	7	10
13						1	1	1		13	5	7	10
14							1	1		14	6	7	10
15								1		15	7	7	10
Number of lesions	3	3	4	4	4	6	8	5
Number of max	0	1	2	1	0	0	4	4
Number of new	NA	1	2	1	1	2	2	1
	FLAIR: maximum volume in purple
ID	BL	1	2	3	4	5	6	7		identification of lesions (each row is one lesion)	date when FLAIR hyperintensity first detected	date of max volume on FLAIR	FLAIR no longer seen (10 means remained visible)
1	1	1	1	1	1	1	1	1		1	10	10	10
2	1	1	1	1	1	1	1	1		2	10	1	10
3			1	1	1	1	1	1		3	2	6	10
4	1	1	1	1	1	1	1	1		4	10	3	10
5			1	1	1	1	1	1		5	2	3	10
7			1	1	1	1	1	1		7	2	6	10
8					1	1	1	1		8	4	6	10
9						1	1	1		9	5	6	10
11						1	1	1		11	5	6	10
12							1	1		12	6	7	10
13						1	1	1		13	5	7	10
14						1	1	1		14	5	7	10
15								1		15	7	7	10
Number of lesions	3	3	6	6	7	11	12	13
Number of max	0	1	0	2	0	0	5	4
Number of new	NA	0	3	0	1	4	1	1
	1	2	3	4	5	6	7
Number of Gd lesions	3	4	4	4	6	8	5
Number of max Gd	1	2	1	0	0	4	4
Number of new Gd	1	2	1	1	2	2	1
	1	2	3	4	5	6	7
Number of FLAIR lesions	3	6	6	7	11	12	13
Number of max vol FLAIR	1	0	2	0	0	5	4
Number of new FLAIR	0	3	0	1	4	1	1
	1	2	3	4	5	6	7
Number of new Gd	1	2	1	1	2	2	1
Number of new FLAIR	0	3	0	1	4	1	1

## Sheet: Proteomics ALL RAW
LFQ intensity 1765	LFQ intensity 1778	LFQ intensity 1788	LFQ intensity 1798	LFQ intensity 1807	LFQ intensity 1819	LFQ intensity 1820	LFQ intensity 1834	LFQ intensity 1835	LFQ intensity 1844	LFQ intensity 1845	LFQ intensity 1850	LFQ intensity 1859	LFQ intensity 1865	LFQ intensity 1876	LFQ intensity 1877	LFQ intensity 1892	LFQ intensity 1893	LFQ intensity 1902	LFQ intensity 1917	LFQ intensity 1918	LFQ intensity 1927	LFQ intensity 1928	LFQ intensity 1933	LFQ intensity 1934	LFQ intensity 1946	LFQ intensity 1947	LFQ intensity 1958	LFQ intensity 1959	LFQ intensity 1965	LFQ intensity 1972	LFQ intensity 1982	LFQ intensity 2025	LFQ intensity 2056	LFQ intensity 2068	LFQ intensity 2080	LFQ intensity 2095	LFQ intensity 2107	LFQ intensity 2117	LFQ intensity 2120	LFQ intensity 2138	LFQ intensity 2165	LFQ intensity 2285	LFQ intensity 2308	LFQ intensity 2387	LFQ intensity 2414	LFQ intensity 2564	C: Only identified by site	C: Reverse	C: Potential contaminant
NaN	22.1471	24.0713	NaN	24.9287	24.0392	26.7631	26.1429	23.9363	26.1561	24.4606	26.4229	26.2162	NaN	27.1901	23.5399	23.71	26.1934	NaN	24.3616	24.821	24.3727	25.0544	24.1893	NaN	24.4278	24.8126	24.9453	NaN	24.1622	NaN	NaN	24.7521	23.6549	22.911	24.2385	23.0531	24.1939	24.2931	NaN	23.8012	24.3624	24.4524	23.2288	24.3804	NaN	24.6511
NaN	NaN	NaN	21.1397	NaN	NaN	NaN	22.985	NaN	23.1701	NaN	23.8527	23.9294	NaN	NaN	23.1789	23.1186	24.1287	23.29	23.7028	23.2792	23.0353	23.1978	23.4801	23.2717	21.9879	22.6249	23.8493	23.2067	23.3167	21.5529	23.5186	NaN	21.2362	22.4021	21.8084	22.5168	20.7183	NaN	17.8221	22.4027	NaN	NaN	NaN	NaN	23.3641	NaN
28.582	28.7906	29.0719	28.716	29.3001	29.1549	29.7087	29.2553	28.7505	29.0704	28.8759	29.6359	29.5085	29.5013	30.4253	27.4765	27.9767	29.5789	28.5023	28.2378	28.6192	28.8772	28.5332	28.6864	28.8037	28.743	28.4847	28.8906	28.3394	28.4121	29.0439	28.396	29.4008	28.6392	28.6382	28.3544	28.5567	27.9944	28.4086	28.219	28.4399	28.5392	28.8392	28.3234	28.1867	28.757	27.3109
31.6053	31.596	31.3747	31.3672	32.154	31.8363	32.0724	31.0897	30.703	30.7888	31.7514	31.1211	30.4833	31.5412	31.2386	30.9128	30.8193	30.2152	31.0931	30.7537	31.8012	30.5493	31.9038	30.762	31.3051	31.3917	31.0832	31.285	30.7232	31.7273	32.2115	31.7529	31.7488	31.3	31.1267	31.3955	30.7472	31.1421	31.5606	32.064	30.5008	32.2034	31.4248	31.3029	31.0488	31.1012	31.8348
33.4744	33.7722	33.5131	33.3837	33.7791	34.199	35.1671	34.4751	33.4342	34.7409	33.5629	34.6998	35.0694	34.9865	35.1831	32.6233	32.9226	34.6789	32.6642	32.797	33.7398	32.9053	34.4687	32.9908	34.0484	33.188	33.9739	34.401	32.8562	34.113	33.6525	33.8817	33.7695	32.3908	32.0717	32.3384	32.2548	32.3572	33.1543	33.1337	32.7095	33.6454	33.8052	32.5592	32.8483	33.6818	32.6397
26.723	26.521	26.0152	26.8489	26.6101	27.2183	27.1364	26.3092	26.4215	26.7128	26.4645	26.2939	26.4473	23.595	26.6051	25.905	25.6597	26.7383	26.3674	26.4977	26.5201	26.3287	26.6775	25.6563	26.5273	26.3189	26.5144	27.0383	26.4373	26.4701	26.1601	26.2391	27.0676	26.9525	25.592	26.8609	26.2945	27.1682	26.4559	26.8903	25.9452	26.9122	27.0885	26.0419	26.6652	26.913	26.4887
22.0243	22.3605	NaN	NaN	22.1321	22.8115	23.3452	22.5727	NaN	23.8493	22.1637	22.5233	22.3995	NaN	22.9696	22.1727	22.1744	23.3777	NaN	23.0983	23.9829	22.5351	22.8172	23.3054	NaN	NaN	23.403	22.3329	22.1123	23.4077	NaN	NaN	NaN	23.8052	23.4779	23.5652	23.4865	23.6909	24.8415	24.3011	NaN	NaN	22.6271	23.7997	22.9645	23.2031	22.2696
25.1136	24.4245	25.3816	25.3676	25.7867	24.5067	24.6624	23.9657	25.7097	23.8284	24.27	23.0465	23.7455	22.1481	NaN	24.1732	23.8075	24.8629	23.7502	23.6093	23.2907	24.1302	23.7245	23.3176	22.9488	24.241	23.9914	23.8547	23.9662	23.9552	23.4599	23.5292	25.5287	24.1434	22.329	24.458	23.7205	22.9453	24.9857	23.8072	23.1944	23.4736	25.8269	23.6537	NaN	23.3556	NaN
28.5078	28.4402	28.3259	28.1593	28.3196	28.8432	28.9144	28.2355	28.1106	28.8663	28.0756	29.097	28.9212	28.7251	28.2952	27.3598	27.8356	28.9746	27.6865	27.8987	27.3572	27.8833	27.9381	27.9697	28.0311	27.5275	27.9069	28.0377	27.7668	27.6158	27.294	27.7836	28.0171	28.5679	28.3025	28.0972	28.1768	27.6214	28.316	26.9958	27.6806	27.4018	28.3963	28.4937	27.6937	27.9819	27.7447
26.6309	26.7588	26.8735	27.0298	27.0202	27.8502	28.2657	26.3456	26.3066	26.121	27.5146	27.1629	27.0454	28.2172	28.2213	27.6532	27.5073	27.5513	26.8507	26.9566	26.4243	27.07	27.0983	27.3234	26.9709	28.3289	26.3024	26.9306	27.6357	26.6127	26.7549	25.8357	27.3839	27.6065	26.6913	26.8918	26.7987	27.4868	27.8654	27.8803	27.0202	26.3475	27.3064	27.2794	27.1804	26.5024	28.1922
24.8345	24.85	25.1121	25.0685	25.1919	25.4468	25.4538	25.3674	23.8985	25.3057	25.1507	25.1107	25.7792	26.2229	25.749	24.5101	24.5781	25.4789	24.1585	25.0135	25.4223	24.8286	25.9619	24.1901	25.3159	24.4421	24.9723	25.397	24.1746	25.1523	24.2074	24.7529	25.1037	25.5993	25.7017	25.8861	25.4075	25.569	26.6687	25.989	NaN	24.5835	24.9918	26.1777	24.1942	25.2744	25.6954
34.8196	34.8746	34.653	34.4197	34.9356	35.2774	35.4462	34.9098	34.4695	34.9446	34.649	35.3651	35.3476	35.3306	35.4453	33.8007	33.8855	34.973	33.9568	33.6451	34.6146	34.1826	34.4702	33.9167	34.7197	33.9847	34.553	34.6788	33.9596	34.6902	34.8817	34.8093	34.8417	34.8039	33.8421	34.3408	34.4407	34.7144	35.0451	34.7152	33.5459	34.6448	34.666	34.1536	33.8277	34.769	34.553
28.4452	28.8226	28.4737	28.7983	27.5694	NaN	27.633	27.2083	28.4279	28.4758	27.7007	28.3137	28.4096	27.1726	27.2148	27.7407	NaN	28.3914	27.2602	28.2107	26.0861	28.1613	27.8611	28.5091	26.9853	27.9338	27.1316	27.3962	28.0245	27.696	26.404	27.0098	28.1977	27.1332	27.364	26.5105	26.8181	26.7904	26.5802	27.3598	28.2616	26.8525	28.8832	27.1003	27.3982	26.8716	26.0907
28.4847	28.6566	28.3884	28.8521	28.2875	28.8329	27.9733	28.0809	27.8371	28.4749	28.592	28.5625	28.8044	26.0347	26.8595	28.6459	28.5586	29.1493	28.2131	29.0836	28.0854	29.0979	28.2868	28.933	28.4989	28.2278	28.9039	28.8932	28.9201	29.0015	27.7656	28.4965	28.5218	29.1644	28.3273	28.9575	28.7159	29.0055	28.8606	29.1418	28.2615	28.5132	29.1677	29.0402	28.6181	28.8469	26.7525
27.4953	27.1526	26.9982	26.0672	25.841	26.6859	NaN	27.8185	28.1993	27.6496	25.1459	25.2299	26.0674	NaN	NaN	23.9242	24.647	25.7663	25.1211	24.9914	25.9969	23.9769	NaN	21.9795	NaN	NaN	25.1769	NaN	24.0428	26.6913	27.3916	27.2183	NaN	NaN	27.6206	NaN	27.9267	27.2076	NaN	NaN	27.5887	25.4095	27.4648	NaN	24.914	NaN	NaN
25.7173	25.2793	24.946	NaN	23.8365	25.6228	25.3771	23.9864	24.4685	25.0611	24.5666	24.5066	25.1538	NaN	24.737	24.1183	23.0467	25.2843	NaN	NaN	23.812	NaN	24.72	23.6821	24.5606	24.0843	25.0032	23.7752	24.3818	25.593	24.2924	24.7048	25.4807	24.2935	NaN	NaN	NaN	NaN	24.845	24.954	22.8847	24.7962	25.5487	23.9623	NaN	24.2716	NaN
24.4166	24.6807	25.5678	24.6799	25.1689	NaN	25.1432	NaN	25.019	25.5429	25.5751	25.6029	25.6936	25.3399	25.3841	24.1427	24.3697	NaN	23.6227	24.4897	24.6983	25.2166	25.3503	24.9862	NaN	25.6054	24.6299	NaN	24.1303	25.4464	24.5777	25.0553	24.9224	NaN	24.953	NaN	24.331	24.8669	22.7033	24.0547	23.6988	24.6094	24.9612	24.275	NaN	24.7713	24.6401
26.1632	25.736	25.7086	25.4092	24.3615	25.2643	23.4525	24.5413	25.2532	24.8594	24.2588	25.1723	25.6978	NaN	24.4534	25.3893	25.1377	25.8002	24.9173	25.5202	24.6792	25.3657	25.9966	24.9952	25.1327	24.8951	26.0391	25.53	25.4587	26.3723	25.2499	25.7151	24.8092	23.8008	23.7774	23.4782	24.3864	24.5877	25.1294	25.3452	25.2849	24.7707	26.0947	24.6541	24.9444	25.6541	23.971
31.1654	31.1927	31.4177	31.3125	31.5519	31.54	31.813	31.3364	31.0089	31.3267	31.2865	31.9888	31.1741	30.9847	31.9705	30.1866	30.27	31.3094	30.7971	30.7288	30.9145	30.3223	31.3482	30.4118	30.9758	30.9523	30.8847	31.1456	30.296	31.0412	31.4057	31.0292	31.8807	30.0865	30.3365	30.0521	29.7726	30.2008	30.3719	30.4683	30.3861	30.9849	31.2098	29.7919	30.5577	30.8151	30.0338
23.1751	NaN	NaN	NaN	NaN	24.5757	24.3492	NaN	24.1973	23.8927	23.4438	22.898	24.0881	23.2884	23.8171	24.0408	24.4904	24.0827	23.677	24.5746	24.7761	24.2602	NaN	24.1042	24.0777	23.7246	24.3919	NaN	23.8306	24.4872	23.314	23.6689	24.1549	24.4301	23.8094	24.2302	24.0708	24.461	24.0593	24.5824	NaN	24.2663	NaN	24.6456	23.4551	24.6847	NaN
24.0299	23.0909	23.9602	23.5769	24.4498	24.8249	NaN	NaN	24.3475	23.0034	24.2318	22.9958	23.747	NaN	23.502	NaN	22.2697	23.284	NaN	22.0997	NaN	NaN	22.3656	22.6301	NaN	NaN	NaN	23.4243	23.0187	23.0101	22.9316	23.1373	24.3335	NaN	NaN	NaN	NaN	NaN	23.0502	22.6649	22.8604	22.6345	24.1948	NaN	22.889	NaN	NaN
27.5744	28.0358	27.4255	27.6891	27.2921	27.3237	28.0159	27.1	26.7193	27.6611	27.0543	27.7295	28.2436	28.214	27.8247	26.0667	26.3272	27.8672	25.9368	26.7842	26.7179	26.7725	27.6659	26.7423	26.8976	26.564	27.1588	27.3745	26.4395	27.2189	26.6544	26.7169	27.3083	27.5566	26.8422	26.6082	26.8707	27.269	27.5141	27.1452	25.9648	26.7932	27.4875	26.9585	26.0839	27.0024	27.1499
NaN	NaN	24.8935	NaN	NaN	NaN	26.3453	27.2402	27.5813	27.4778	NaN	26.773	25.461	NaN	26.3986	25.725	25.5878	25.9768	25.3722	25.7883	NaN	25.6107	26.9832	26.11	25.4504	26.0841	26.515	26.1601	26.249	25.2739	27.4499	27.0664	NaN	27.5402	27.2785	27.16	27.9023	26.2756	27.3134	26.205	26.2673	24.8728	22.6903	27.1533	NaN	25.3836	27.7849
24.5315	24.1984	24.5746	25.8252	24.4949	25.5066	26.1008	25.855	24.2653	26.1179	24.2222	26.2808	26.0456	23.96	NaN	24.7787	25.272	26.7494	24.4494	24.6547	24.5522	24.6153	24.9526	24.4897	25.4843	24.6479	24.8501	24.8032	24.4917	24.817	23.7631	24.7482	24.4767	NaN	23.9028	NaN	NaN	23.7913	24.1889	24.4424	24.2384	24.4861	25.5793	NaN	24.0471	24.1423	23.4108
NaN	NaN	NaN	NaN	NaN	NaN	25.0999	24.7776	NaN	24.7729	NaN	24.4262	25.0021	NaN	25.9076	24.213	24.3914	25.08	25.0202	24.8327	24.465	24.6093	24.6231	24.8559	24.0938	24.6911	24.9533	24.7109	24.3437	24.6347	24.2977	23.9991	NaN	24.8225	24.1393	25.1538	24.5763	24.6668	25.3155	25.4963	24.186	24.4977	NaN	24.3372	24.8244	24.7391	24.8205
26.8564	26.7528	26.26	26.9525	26.6562	26.6209	27.0476	25.9776	25.8992	26.1814	26.7071	26.7343	27.1006	27.1905	26.1547	26.5352	27.0023	27.5982	26.3105	27.4076	26.8034	27.0572	26.4831	26.5499	26.1097	26.9552	26.607	26.6676	26.8369	26.0469	26.0703	26.3275	26.8377	27.7004	26.3945	26.3344	26.7892	26.3301	26.8713	26.7771	26.727	26.5415	26.4563	27.8077	26.3798	26.7685	25.2643
28.1097	27.822	27.8014	28.3015	26.5357	27.6549	28.8604	28.4971	26.3802	30.0259	26.6061	29.964	29.637	30.8155	30.0392	30.4016	30.7579	29.3299	29.8531	30.4383	27.64	30.4269	29.9356	30.711	28.3093	29.5984	28.8675	28.8479	29.5013	29.6071	27.3862	29.0209	26.5486	27.1827	28.1866	27.4028	27.0869	27.1744	29.2145	29.1419	29.4907	28.233	27.4492	28.4677	29.6445	28.8333	26.8913
25.1341	25.5292	25.2654	25.0389	23.7386	NaN	21.8347	21.3408	25.165	24.8254	23.9552	25.0417	25.1653	26.6895	21.5283	27.7836	28.1376	25.211	27.013	28.5653	27.0401	28.4896	28.4689	23.1361	28.0057	28.2241	28.3703	28.3635	28.8457	28.7855	27.996	28.4111	24.1538	NaN	23.2344	NaN	NaN	23.6597	22.6595	23.4278	26.7266	28.2876	25.7121	22.8756	NaN	28.2683	25.4078
24.2931	24.1849	24.0738	23.8863	24.1349	24.0941	24.3268	23.5343	23.5879	23.8479	23.2964	23.7429	24.3572	24.651	NaN	23.6123	23.7147	24.0997	23.6931	23.9484	23.784	23.8607	23.8243	24.2697	23.9032	23.7268	23.7132	23.6729	24.6368	24.4134	23.8013	24.2984	23.9836	24.4747	24.3056	24.2167	24.4201	24.6371	24.6912	25.2509	24.0672	24.3106	24.6812	24.1073	23.6925	NaN	25.0968
24.1958	24.2989	24.5962	NaN	23.5253	NaN	NaN	22.6109	23.3884	23.5729	23.9663	23.1591	24.1935	25.4813	23.348	25.0606	26.1191	23.4909	25.6718	25.2455	23.8121	25.4978	25.2827	25.4733	24.534	25.516	24.1155	24.5255	24.9009	24.3901	24.2671	23.7073	NaN	24.5892	24.636	23.3476	24.1764	23.9446	25.0201	25.897	25.4063	NaN	23.6781	24.4214	24.8397	24.9392	24.6821
22.4458	23.0371	NaN	NaN	NaN	NaN	23.0734	24.5241	NaN	24.0785	NaN	25.2012	23.9877	25.3439	NaN	24.746	25.1534	23.7376	24.8046	25.1388	24.9554	24.5743	24.9939	24.4215	24.9094	24.1568	24.0484	24.2579	25.4275	25.2099	25.0238	25.8333	NaN	22.9913	23.0218	NaN	23.7618	NaN	24.0445	23.8562	25.4756	25.9127	NaN	23.6264	25.88	24.6799	NaN
24.6152	24.5539	24.0973	24.5039	25.0385	25.1091	25.333	24.1276	23.9194	23.5871	24.921	23.4133	24.1298	24.9984	25.0393	23.4519	23.407	24.2475	23.9215	23.3211	25.1546	24.3901	25.1684	23.2613	25.2069	24.2749	24.8534	24.9485	24.0141	24.5837	24.5687	24.5478	25.1172	25.5209	24.0593	24.3354	24.6019	25.3069	25.3911	25.5791	24.1821	25.2703	25.0389	24.5786	24.0921	25.4504	25.5814
NaN	21.3871	21.8089	21.6007	NaN	NaN	21.6187	NaN	20.9195	21.2751	NaN	NaN	21.7222	NaN	NaN	21.6535	22.2537	21.4001	22.6382	NaN	22.1877	22.2841	NaN	20.8827	NaN	21.8105	21.1153	21.1565	21.4802	21.4136	22.5334	21.1007	NaN	NaN	NaN	NaN	NaN	NaN	22.6834	21.4481	22.8135	NaN	22.6136	22.2527	NaN	22.4323	24.5673
29.7347	29.9783	29.7758	29.7061	29.9296	28.347	29.5061	29.2975	29.6862	29.7345	29.6489	30.2926	30.2518	30.8911	30.0645	29.8457	31.161	30.0928	30.0956	30.2226	28.919	30.2847	29.7925	30.2893	30.1166	30.4846	29.6562	29.7816	29.931	30.0691	29.2688	29.9562	29.896	29.4063	29.531	28.9581	29.3679	29.5904	30.2239	29.7818	30.1535	29.3759	29.6952	29.6442	29.2785	29.9154	29.6973
29.1447	29.4402	29.428	29.3053	28.9393	29.5978	29.4796	28.9181	28.7616	29.0274	29.2141	29.3612	29.405	29.9463	29.7925	29.4665	29.6227	29.3339	29.391	29.5447	28.7925	29.637	29.6586	29.8364	29.257	29.7062	29.3611	29.3582	29.5597	29.2968	28.8019	28.8815	29.2591	29.7646	29.2725	29.118	29.2795	29.2992	30.1263	29.9936	29.3727	29.0012	29.5331	29.625	29.5002	29.4189	29.7085
31.9545	31.9131	31.9486	31.9166	31.694	32.1499	32.0758	31.4039	30.7452	31.5219	32.3029	31.8105	31.9312	32.1713	32.4811	31.9206	31.9174	32.4067	31.9865	32.1622	31.6356	32.2093	31.8777	32.3805	31.4872	32.4161	31.6648	31.6334	31.8931	31.771	31.2122	31.2534	32.0679	32.2364	31.7335	32.0941	31.6788	31.7832	32.4235	32.4451	31.4299	31.5982	31.6095	32.0755	32.2143	31.7543	32.1416
23.4086	23.7057	22.1924	23.1393	23.4055	23.1534	21.4767	23.1782	22.7221	22.4493	23.0718	22.1163	22.7754	NaN	NaN	22.3257	22.6422	23.177	23.3322	23.1994	22.4128	23.6914	22.9747	23.5426	22.761	22.3977	23.3129	23.6611	23.391	23.4055	23.1249	22.8226	23.2253	23.1447	24.1291	24.0527	23.4962	23.8206	22.7371	23.376	NaN	22.3979	22.6903	24.0272	22.6918	23.0457	NaN
26.0478	26.0361	26.1715	25.0439	25.3096	24.079	24.4262	27.29	26.7798	27.8323	23.94	27.4824	26.3076	24.4342	NaN	26.5048	26.7107	24.5745	25.1811	24.9802	25.3903	24.4593	24.5052	25.809	26.715	24.0975	26.3979	NaN	25.8722	26.5117	26.6747	26.2884	NaN	25.6787	26.4152	25.5486	26.9898	27.4703	24.7833	23.1221	25.2647	24.4435	26.9528	23.1753	25.26	25.7876	NaN
32.9862	32.9877	32.7209	32.67	32.6993	32.73	32.2136	31.6814	32.2791	31.8652	32.5949	31.8822	32.0196	32.7234	32.3608	32.2146	32.2037	31.5188	32.3892	32.4153	31.929	32.1503	32.1154	32.1893	32.0971	32.6024	32.1048	32.1749	31.7858	32.0794	31.8332	31.841	32.5241	32.6061	32.4441	32.4729	32.0326	32.3687	32.7583	32.9837	31.7953	32.349	32.003	32.7417	32.3815	32.1109	33.0954
24.3693	23.911	23.2102	24.0876	NaN	NaN	23.0611	26.1463	24.7999	26.0981	NaN	25.8705	24.7089	26.5517	NaN	24.7167	25.0085	25.3465	24.3827	25.2036	24.1665	26.1948	26.368	25.1286	26.2314	25.6641	26.0263	26.1062	23.1974	26.322	26.0648	26.8196	23.9498	25.4975	26.3487	25.3285	26.1124	24.4546	27.1693	27.2683	26.1961	NaN	25.285	27.0097	25.7854	25.5765	25.3516
26.318	26.0789	26.0529	26.0709	25.9019	25.8466	26.2796	26.9498	25.9398	26.2315	25.6103	26.5287	26.365	26.6779	26.8844	25.9771	26.1845	25.942	26.1668	26.181	26.1925	26.3458	26.5088	26.3624	26.4925	26.2527	26.4218	25.8337	26.3741	26.0742	25.7599	26.2111	25.9252	26.5532	26.7206	26.4261	26.7899	26.8792	26.4312	26.5449	26.1222	25.6028	26.2185	25.9725	26.2152	26.2759	25.6852
29.0466	29.1532	29.1711	29.2486	28.424	29.2968	29.1666	29.1421	29.2983	29.2191	29.2338	29.2748	29.3625	29.7386	29.0974	29.9376	29.7964	29.9071	29.6907	30.0866	28.7446	29.9982	29.3927	29.8859	29.1634	30.0014	29.3632	29.2832	30.1455	29.2669	28.8996	29.1888	29.1042	29.7854	29.5058	29.393	29.7061	29.6072	29.5193	29.8742	29.8926	28.9074	29.5369	29.9333	30.0238	29.3316	30.071
27.9201	27.5606	27.649	27.961	27.9493	28.1748	28.2718	27.7329	27.4976	27.866	27.7629	27.7716	27.8366	28.0545	28.17	27.4309	27.6899	28.1598	27.5858	27.7593	27.9224	27.8312	27.9709	28.0361	27.8526	27.8418	27.9627	28.0187	27.7537	28.0103	27.4547	27.6655	27.9797	28.3457	27.7456	27.9115	28.0263	27.4701	27.9408	28.3698	27.7974	28.0816	28.1802	27.8159	28.1129	27.8667	27.939
22.1327	22.5742	NaN	NaN	NaN	NaN	NaN	22.3073	22.8682	23.3703	22.6169	NaN	23.2014	22.8175	NaN	22.7836	23.0591	23.5946	22.4247	22.6808	NaN	23.4016	23.9993	23.1963	23.2269	22.7701	23.5304	23.5312	22.7672	23.4767	NaN	22.8209	NaN	22.9263	23.6497	NaN	NaN	22.9899	NaN	NaN	22.2129	22.5821	23.5913	22.628	22.7316	23.3515	NaN
26.1739	26.4197	26.5823	26.3831	25.7648	25.695	26.1422	25.5861	25.8159	26.1865	26.2135	26.1213	26.7061	26.4499	25.764	25.3664	26.6787	26.1181	25.7875	26.1431	25.8164	25.5669	26.4311	26.0037	25.7309	26.0326	25.2592	25.9383	25.461	25.5943	24.996	25.429	25.8397	26.2246	25.9808	25.2082	25.8374	25.1713	26.311	26.4642	25.737	24.8472	25.8028	26.089	25.8296	25.8611	25.6999
25.1242	25.5755	24.9362	25.3235	24.5276	24.1555	26.6979	26.4819	25.3341	26.9461	24.4194	26.9233	26.3483	27.35	26.8274	25.4331	25.2774	26.9261	25.071	25.8359	25.3686	25.0151	26.4381	25.493	25.9643	24.1147	26.2369	26.4039	25.017	25.943	25.3759	26.1875	24.7227	25.9629	26.7623	26.1533	26.0045	24.9226	25.9347	25.0076	24.4641	25.356	24.9457	25.932	25.211	26.036	26.4874
24.5388	24.4355	23.8891	25.1563	25.2002	25.2291	25.9037	25.4478	24.5551	25.9333	24.5621	24.9649	25.5431	25.644	25.5639	25.1612	25.1125	25.9974	24.7469	25.0052	24.2719	25.1607	25.0267	25.5092	24.5107	25.1945	24.8346	24.855	24.8898	24.5476	24.4314	24.4011	25.219	25.3692	25.479	25.2423	24.9414	25.045	25.1725	25.6904	25.4002	25.392	24.7685	24.6812	24.8421	24.7632	25.6772
21.4627	NaN	20.8247	NaN	22.5486	NaN	22.8422	NaN	21.8351	22.2279	NaN	23.6254	23.6561	22.8103	NaN	22.4362	NaN	23.9585	22.4114	22.8372	NaN	22.796	23.8041	22.2673	22.786	22.9703	NaN	23.6054	22.5245	23.6701	23.4565	22.1025	NaN	23.533	23.7043	23.9675	23.1051	22.7302	22.6586	22.3625	NaN	22.5692	24.131	23.4225	21.8765	23.7766	NaN
28.8848	28.7663	28.5657	28.3032	28.3654	29.1036	28.7743	27.8542	28.3682	28.7698	28.4519	28.2365	28.4753	28.1677	28.2073	28.7838	28.3907	28.8081	28.4606	28.5285	28.2042	28.6628	28.4516	28.2724	28.3602	28.3302	28.4404	28.6434	28.9104	28.3409	28.2302	28.0707	28.7535	28.8907	27.7756	28.305	27.9698	29.0493	27.7853	28.2094	28.5544	28.3652	28.7717	28.0582	28.6435	28.7654	28.8118
28.304	28.6436	27.8599	27.2901	27.682	27.9888	25.2791	NaN	27.9206	24.557	27.7249	23.9516	25.0867	26.2042	25.016	25.4781	25.6983	23.9928	25.7878	25.5632	26.9638	26.0695	26.7299	25.1128	26.4836	25.8354	26.7229	26.7149	25.3809	26.3064	26.0705	26.8541	27.9698	27.0071	26.9518	27.1583	26.9035	27.0416	27.2076	27.1582	25.9533	27.3924	27.0435	26.869	25.4178	26.4053	27.5499
23.2843	23.2723	23.036	23.6105	22.1199	23.3762	NaN	23.1454	NaN	24.1777	NaN	22.8642	23.5967	NaN	NaN	22.8298	22.8752	23.2774	22.207	22.8247	NaN	22.7118	22.9068	23.2902	22.6118	NaN	22.6534	23.4913	22.7329	22.657	NaN	NaN	NaN	22.002	22.7314	22.8787	22.5694	22.4654	22.2452	21.539	NaN	NaN	22.49	23.2458	22.7682	22.8118	NaN
26.1345	26.3664	27.1167	26.2604	26.8693	NaN	26.5926	26.4059	26.9352	26.3197	27.0816	26.64	27.0761	27.9399	27.6616	26.673	28.012	27.0925	27.9324	27.5402	26.0449	27.5333	27.1182	26.8005	26.9399	28.6861	25.8601	26.1328	27.7037	26.4113	26.7912	26.9167	27.0942	26.4775	25.2658	26.3777	25.6199	25.574	26.2284	26.3479	27.7362	26.8623	26.9508	26.954	27.4608	26.5651	26.6213
25.4278	25.5722	25.5033	26.3704	26.1269	26.9594	26.5188	25.2585	25.8334	25.8441	25.307	25.5339	26.0795	26.0712	24.9014	25.3694	25.4586	26.2492	25.7586	25.4747	25.6433	25.5951	25.4794	26.2487	25.4963	25.8473	25.7197	25.8159	25.7971	26.0809	24.9941	25.7055	26.2866	26.5032	25.7307	26.7675	25.7979	26.1635	25.3185	26.4665	24.9128	25.5991	25.6848	26.0336	25.469	25.3708	25.597
31.0606	31.1827	31.0473	31.5877	31.0423	31.3734	31.7461	30.8357	30.5472	30.751	31.0268	31.1252	31.0166	31.2126	32.0878	30.7342	30.4433	31.535	30.1074	31.1037	30.383	30.7458	31.058	30.3937	30.9715	31.2877	31.1706	31.1068	30.8125	30.8978	30.6591	30.8849	31.3473	31.3167	31.0643	30.7965	30.7007	31.5513	29.965	31.4379	29.9944	30.6959	31.672	31.6212	30.3113	30.9697	31.7911
23.9152	24.2917	24.4731	24.7683	24.4011	25.1104	25.3294	25.5348	24.5332	25.592	24.2831	25.1637	25.2067	25.6183	26.199	24.7241	25.1943	25.4967	25.7885	25.1201	NaN	25.6073	25.4558	25.5652	24.8169	25.7538	25.421	24.8729	25.1803	24.8287	24.6649	24.3652	24.771	24.8205	25.0359	25.6024	24.5659	24.476	25.2984	25.6176	25.2569	25.3423	23.9742	25.0618	26.053	25.4255	25.2836
27.783	27.8347	28.4499	28.0327	27.9906	26.919	27.7133	27.4421	27.2951	27.229	27.2506	27.4849	27.6393	28.3297	28.1731	26.4697	26.8266	27.3844	27.7871	26.7804	27.1977	26.6919	28.38	26.2263	27.2953	27.4459	26.5909	26.7987	25.6789	27.2744	27.0479	27.4901	28.3425	27.5234	26.8955	28.1629	26.6081	26.8614	28.1908	28.1103	25.9436	27.3283	25.9216	27.8584	26.611	27.1287	27.96
29.3527	29.4891	29.1996	29.2175	29.5444	29.886	30.4862	29.7435	29.3313	30.1294	29.2363	30.0091	30.2721	30.217	30.19	28.3801	28.6084	29.9345	28.4598	28.169	29.5458	28.4801	29.6436	28.356	29.6776	28.7524	29.6766	29.962	28.8914	29.5468	29.8212	29.5749	29.3218	28.157	27.911	28.1373	28.1457	28.4629	28.8563	28.2139	28.6694	29.3028	29.7146	28.3787	28.8915	28.7885	28.4489
24.6328	24.9963	25.3268	25.1897	25.2359	NaN	26.7753	26.3257	25.1222	26.2391	24.45	26.4284	26.3932	26.4196	26.7588	26.0644	26.0455	26.458	25.9379	25.9716	24.2035	26.1605	25.6226	25.9402	25.715	26.4316	25.1924	25.5698	26.3961	25.4661	25.0957	25.3645	24.9205	25.1528	25.3079	25.8783	25.7719	26.2494	26.4019	25.9192	26.2717	25.8529	25.9323	25.6546	26.2788	25.602	26.7823
27.1537	27.122	27.0044	26.9749	27.1973	26.478	27.3214	26.3286	26.8516	27.0282	26.9618	27.0841	26.4928	25.9395	27.8444	26.9151	26.8281	26.6647	26.6514	27.0415	26.9014	26.6186	27.3694	27.126	26.5281	27.687	26.7493	26.6492	26.4969	27.1465	26.5538	27.2016	27.4536	26.9454	27.0025	26.5719	26.5792	26.7842	27.7598	27.5296	26.8553	27.2674	26.7068	27.3141	26.7607	26.6241	27.5667
23.8803	23.8266	24.3609	23.9669	24.5826	NaN	23.6967	23.7892	24.3264	23.3396	NaN	24.3205	24.0024	24.5272	24.3168	22.998	24.7488	23.1002	25.2827	22.9998	NaN	25.0767	24.5648	24.0608	24.2604	24.4809	23.3174	23.7502	22.5952	23.733	23.0328	23.8942	NaN	23.9893	24.3132	23.4907	23.4643	23.2527	24.5006	24.6533	23.5552	23.6939	23.768	24.4257	23.2864	23.4665	24.4619
29.0464	29.7431	29.6662	28.9195	29.0992	29.5988	28.6298	28.0425	29.1076	28.5457	28.858	28.281	28.4545	29.3478	27.6918	29.1866	28.9586	28.3482	28.2257	28.0715	28.0031	28.8261	29.5739	29.0087	28.0951	28.5596	27.9161	28.1147	28.4471	28.5614	27.9835	28.1113	28.7775	28.428	28.793	28.3554	27.8961	28.0755	29.7498	30.3594	28.8536	28.1684	28.3187	28.7223	28.5732	28.2546	28.4441
32.6973	32.6945	32.5209	32.7354	32.7358	33.1237	33.0087	32.2461	32.3311	32.43	32.7448	32.4723	32.4885	33.1138	32.9612	32.5134	32.5555	32.6413	32.4834	32.6531	32.616	32.8086	32.8317	32.7263	32.6072	32.8868	32.5701	32.8163	32.6105	32.6043	32.3634	32.4716	32.9787	32.9732	32.5246	32.8519	32.6418	32.6005	33.0649	33.0529	32.3004	32.4216	32.616	32.9742	32.6608	32.547	33.0115
33.8411	34.1077	34.3626	34.3527	34.464	34.6798	34.7866	34.5597	34.4322	34.155	34.9179	34.2913	34.4731	34.9032	35.3048	34.8966	34.8025	34.9051	34.9887	34.6191	33.2402	35.1926	33.5154	34.9256	33.3947	35.3481	33.4471	33.7782	35.0429	33.367	33.2157	32.903	34.7875	34.9375	34.5723	34.8766	34.9082	35.2475	34.7648	34.968	35.0189	26.0619	34.4083	34.4651	35.1089	32.3892	35.2283
30.9511	30.878	30.9315	30.7898	30.8114	31.4302	31.6933	30.9364	30.1101	30.4675	30.7918	31.1619	31.6597	31.593	31.9033	29.4543	29.415	31.8696	29.8098	30.1962	31.2977	30.2069	31.4863	29.6934	31.3563	30.2312	31.2155	31.4484	29.7217	31.2778	31.0278	30.7972	31.0796	31.5652	30.5531	31.1852	30.9108	31.0661	31.4592	31.8381	29.1669	31.1445	30.0422	31.2391	30.1161	31.2843	30.8477
26.6787	26.3429	26.6599	26.5921	26.7729	25.9489	27.0177	26.5845	26.4466	26.6951	27.3087	26.2906	26.3424	26.0649	27.2933	26.4707	26.4368	26.7292	26.269	26.7698	26.1284	26.222	26.4906	26.8797	25.8241	26.9855	26.0572	26.0136	26.646	25.9028	25.7249	25.9099	27.2085	26.1932	27.106	26.5598	26.3053	26.2899	27.045	27.0268	26.9013	26.0216	26.1701	26.5009	26.6263	26.0464	26.6909
25.9724	25.9405	25.7998	25.5499	25.5964	26.7928	26.0256	25.4723	25.7336	26.1945	26.4277	26.0666	26.0899	26.6466	26.038	25.9055	25.4777	26.467	25.1733	26.1909	25.5982	25.7971	25.8312	25.9251	25.7287	25.4497	25.8449	25.8331	26.1898	25.5164	25.2719	25.758	26.514	25.8816	25.1991	25.6001	26.1339	26.3343	25.6787	25.661	25.7673	24.9282	26.2514	26.181	25.8313	26.1894	25.3169
32.8697	33.0371	32.8819	32.7736	32.9935	33.3797	32.9506	32.2619	32.4015	32.2285	33.0814	32.5392	32.7298	33.0112	33.2681	32.3485	32.2985	32.7163	32.6003	32.3638	32.4442	32.5058	32.7194	32.4353	32.7178	32.7637	32.5053	32.6977	32.4224	32.4096	32.2967	32.4461	33.1709	32.2055	31.6513	32.2099	31.6557	32.0894	32.5082	32.094	32.3035	32.5102	32.554	31.9735	32.6695	32.7219	32.188
30.6265	30.4829	30.5537	30.405	30.3435	30.9622	30.8658	29.8301	30.2352	30.2381	30.5978	30.4404	30.6653	30.9719	31.114	30.0127	30.0462	30.6152	29.9946	30.0833	29.7272	30.3423	30.2441	29.9137	30.012	30.3007	30.0612	30.1164	30.0675	30.0698	29.6069	29.8027	30.5426	30.3366	30.1	30.0792	30.0514	30.2692	30.7409	30.9606	29.8896	29.7973	30.4661	30.4293	30.276	30.0883	30.671
24.1554	NaN	25.2273	25.7478	NaN	24.276	24.9543	26.181	23.9203	25.4043	NaN	25.9352	25.7269	26.9159	29.3904	30.673	28.4659	25.9665	28.7708	25.4638	25.8667	28.1252	25.2813	27.108	25.3481	26.3957	23.6845	25.2525	29.941	25.6049	26.7523	25.1651	NaN	23.0626	28.5426	28.8798	24.1504	28.6324	27.8008	27.3958	29.9779	NaN	26.3886	27.5911	24.8138	26.7632	32.1891
31.936	31.827	31.9124	32.1117	31.6055	32.0989	32.3321	32.0225	31.52	31.9423	31.4533	32.488	32.1641	32.482	32.2626	31.1185	31.5512	32.0071	31.174	31.5136	31.5116	31.4323	31.9295	31.3523	32.4775	31.5091	31.843	31.8745	31.3724	31.9753	31.7564	31.8806	31.7267	32.2111	32.2182	31.9526	32.1253	32.0652	31.7876	32.2399	31.1561	32.0328	32.1943	31.8798	31.5	32.0296	31.9257
29.5931	29.9438	29.9847	29.6553	30.4604	29.7556	30.507	30.0234	29.27	29.3063	30.233	29.4711	29.1941	29.9989	30.7275	28.2401	28.522	28.6554	29.5146	28.919	30.1823	28.5921	29.888	28.4096	29.5486	28.803	29.4246	29.1191	28.6989	29.3192	30.5147	29.7744	30.3287	28.9631	29.7505	29.9539	28.8699	29.6049	29.1322	28.9292	27.9434	29.991	29.6936	29.6122	29.5861	28.8373	30.6156
30.7822	30.838	30.5743	30.5678	30.9525	31.1938	31.8311	29.6834	30.4606	29.9955	31.1271	29.93	31.1385	31.4247	30.8052	30.8085	30.7107	31.279	30.9373	30.7349	30.9261	31.105	31.0467	30.9839	30.0821	31.637	30.147	30.8935	30.5329	30.9893	30.4811	29.9839	31.2458	31.471	29.9083	31.4182	30.24	30.4077	31.5869	31.3699	30.5237	31.2002	31.2709	31.1262	31.3424	31.0714	30.1597
32.4758	32.6363	32.9048	31.8103	32.9916	32.7196	30.9617	30.6899	32.6959	30.9078	32.9696	30.7871	30.8662	31.0467	30.9005	30.5244	30.881	30.8466	31.0725	30.839	30.3469	31.0933	30.7844	30.7442	31.0234	31.0404	30.5576	30.7222	30.8446	30.5265	30.5048	30.679	33.0269	30.8778	30.489	30.9648	30.9505	30.8839	30.9133	30.6557	30.8129	30.8646	30.9289	30.7753	30.8786	30.9304	31.1861
35.6272	35.7187	35.6175	35.5869	35.8456	35.94	35.5015	34.9933	35.3995	35.2323	35.6291	35.3666	35.5272	36.1178	35.4294	35.0295	35.1387	35.3131	35.2815	35.2885	35.9023	35.3729	36.1807	35.2588	36.1394	35.4634	35.9208	36.0762	35.2257	36.0812	36.1515	36.0441	35.6626	35.8931	35.6357	35.7784	35.6755	35.9076	36.0045	36.1329	35.2251	36.303	35.7279	35.7069	35.1512	36.1896	35.64
35.2599	35.2224	35.2652	35.2941	35.3209	35.5896	35.2909	34.9045	35.1154	35.077	35.3812	35.2135	35.1546	35.2775	35.5153	35.3092	35.3275	35.3616	35.3658	35.3566	35.315	35.4728	35.4858	35.5128	35.4568	35.5745	35.3862	35.4504	35.4299	35.362	35.309	35.3315	35.4238	35.4154	35.2896	35.3694	35.1954	35.3697	35.5234	35.5567	35.3174	35.1618	35.1722	35.3165	35.4172	35.3445	35.3705
30.6249	30.5511	30.6197	30.5872	30.375	30.8858	30.5472	30.4271	30.4534	30.5002	30.7888	30.6637	30.6928	30.9851	30.7065	30.3611	30.3766	31.0992	30.4885	30.7372	30.6016	30.8243	30.8114	30.5996	30.562	30.6161	30.6925	30.7967	30.644	30.5763	30.2218	30.4292	30.5009	30.9697	30.7273	30.8119	30.7752	30.7319	30.8396	30.755	30.4218	30.1547	30.7615	30.9478	30.5576	30.6706	30.3613
23.7109	24.1199	24.1935	23.0709	NaN	23.9476	NaN	25.2301	NaN	25.0406	NaN	24.6122	24.4081	NaN	NaN	24.5497	24.4519	NaN	24.8147	24.4315	23.917	24.2429	NaN	25.2017	24.6448	NaN	25.138	22.9481	24.6499	24.5642	NaN	24.2384	NaN	24.1815	25.1876	23.9338	24.9646	24.7805	NaN	NaN	24.8207	23.8805	24.9216	22.0957	24.8619	24.3244	NaN
28.8203	28.8139	28.9258	29.525	28.8721	29.1708	29.7738	28.8104	28.1742	28.9344	29.1172	28.8574	28.9874	NaN	27.4106	28.3807	29.0605	29.3655	29.2692	29.5735	28.4144	29.5461	29.7512	29.5548	28.8321	30.861	29.0867	29.6428	28.3972	28.7416	28.0895	28.5507	29.3929	30.3915	29.8525	30.2543	29.0125	29.904	30.6461	30.9199	28.8764	29.394	28.9893	30.1383	29.056	29.1405	26.9596
22.0635	22.2421	22.9547	22.6497	21.8949	22.4143	19.7144	28.089	30.2891	25.7031	23.1392	22.3647	20.7674	22.7005	24.8674	23.0604	23.4586	22.666	21.0977	22.5953	21.4749	21.9713	20.8471	24.3786	21.8949	22.1922	23.1673	20.675	22.7199	22.2684	22.3036	22.8749	22.3059	NaN	26.0025	22.5508	24.3851	23.014	22.196	NaN	30.0856	NaN	22.9757	22.3399	23.7561	21.4034	21.8692
29.7748	29.6194	29.6456	29.739	29.2591	29.7804	30.4091	30.5582	29.4308	31.1465	29.02	30.7677	31.1676	28.8897	28.8998	29.0263	28.8149	31.5075	28.4938	29.5335	29.9408	29.1951	30.0766	29.4565	29.8907	28.6927	30.2348	30.3721	28.839	30.1354	29.5288	29.6509	29.1667	29.7866	29.8606	29.4186	29.8173	30.0513	29.5701	30.2629	28.9897	29.5868	29.8508	30.1278	29.3276	29.826	26.8713
27.5832	28.0087	28.2343	28.7276	28.9355	28.5564	29.2442	28.6955	27.6391	28.7297	28.4976	29.4867	29.0899	28.3368	30.1004	27.4726	26.9699	29.3372	28.0107	27.299	27.7698	27.2045	27.5332	26.6162	27.9499	28.0252	27.7986	27.998	27.8851	27.4192	27.6337	28.0587	28.7858	27.349	26.8999	27.7993	26.891	26.9344	27.3066	27.4345	26.657	28.119	28.2591	26.6871	27.6676	27.5938	28.0041
27.0826	26.9235	26.667	27.2226	27.2031	27.0818	27.9354	27.0912	26.1132	26.684	26.9588	26.8137	27.1949	26.0277	27.9822	25.7529	25.935	27.1887	25.844	26.3096	27.3985	26.3885	27.4675	26.0906	27.2732	26.8092	27.2484	27.2913	25.9681	27.539	26.6688	26.8401	27.4128	26.9862	26.5997	26.8401	26.6832	26.9633	27.4669	27.3491	25.5806	27.2092	27.072	26.8906	26.0524	27.1183	27.335
26.2259	26.4136	25.8789	26.741	27.043	27.789	28.0791	27.1315	26.0008	26.6925	26.7848	27.5677	27.9725	27.8302	28.4243	25.809	25.2176	27.7667	26.4062	25.572	26.4642	26.209	27.2344	25.3787	26.9699	26.1285	26.8836	26.748	25.3167	26.3827	26.6316	26.8176	27.2182	25.9154	NaN	25.8999	25.1372	25.8045	26.4451	26.5105	25.0589	26.5922	27.1264	25.6112	25.6717	26.1514	26.3551
28.1205	28.4789	28.0753	28.7203	28.1115	28.6664	28.3229	28.9605	27.8923	29.3036	28.3585	28.7621	29.1943	25.9582	26.8515	26.5423	26.8681	29.0493	26.4754	26.6299	27.3461	26.8794	26.7557	27.2982	27.5597	25.2866	27.9274	28.015	26.1782	27.4142	27.3829	27.5138	27.9896	27.8356	28.1106	28.2834	27.6707	28.0488	26.4386	27.7446	26.5496	27.7467	28.3449	27.6005	26.6006	27.1548	NaN
26.9711	26.8359	26.574	27.3292	27.6291	27.1486	27.1849	27.0958	26.008	27.0734	27.1425	27.0651	27.6967	26.516	26.1406	26.4172	26.4075	27.8466	26.621	26.822	25.9801	27.2054	25.7564	26.8688	26.2165	26.2307	25.8835	26.4526	26.6026	25.8196	25.1147	25.5105	27.1334	26.3376	25.9149	26.6718	25.8912	25.984	25.6009	25.9515	25.8516	26.3045	27.0224	25.6853	26.6453	26.1659	NaN
25.0831	25.0307	24.7772	25.7179	25.4643	24.5874	24.6676	23.9878	NaN	25.2519	23.9182	24.9732	25.2046	25.6183	24.3988	24.9586	25.0067	24.7127	24.9586	25.4216	24.711	25.3681	25.2648	25.1743	24.9113	24.2469	25.2247	25.6025	25.0973	24.7975	NaN	24.4322	24.2975	23.681	24.6442	24.9527	24.3028	24.5094	24.1324	24.965	NaN	24.2084	24.4132	24.9003	23.9678	NaN	24.3858
23.6844	24.1223	24.2518	24.3467	25.2437	24.4727	23.9077	24.2935	24.7768	NaN	24.4135	23.431	23.7632	23.6492	NaN	NaN	22.8434	24.0667	23.6621	23.1784	23.5706	23.8178	NaN	23.4725	24.4107	23.8714	23.7407	23.8988	24.069	23.5701	23.4671	23.3952	24.5655	24.4895	NaN	NaN	NaN	24.087	23.2982	23.58	NaN	24.506	24.9998	23.6968	23.7763	NaN	NaN
29.2144	29.4895	29.0953	29.7829	29.1793	28.9769	29.8546	30.0349	29.3503	31.1526	28.7859	30.7113	30.2725	26.8579	29.847	29.0514	28.6941	29.8859	28.6459	29.4417	29.69	28.9427	30.643	29.375	30.2277	28.8311	30.3738	30.2681	29.5163	30.4666	29.7803	30.1153	29.0872	28.4322	29.5075	29.3219	29.0142	29.3063	29.0303	27.2372	29.0068	29.6979	29.0085	28.5313	29.106	29.9625	27.067
25.4799	24.8934	25.9641	25.4022	25.5848	NaN	28.2174	27.8707	26.064	27.5846	NaN	27.6186	28.0655	27.7543	27.7266	27.4537	26.813	28.537	26.1592	27.0933	26.3612	26.9546	26.3625	26.3862	27.0567	27.1402	27.1547	27.2072	27.784	27.1399	26.5627	26.5165	25.4394	27.3198	26.1642	25.8429	26.8956	28.0568	27.7412	27.0991	26.8145	26.8982	26.8127	27.197	27.2568	27.1149	26.6592
24.2404	22.8435	22.7812	24.1354	NaN	23.258	25.7699	24.3853	23.1952	26.9017	22.9137	25.9416	25.5626	24.8115	NaN	25.7624	26.9898	26.1303	25.6204	26.2449	23.1874	26.163	23.7232	26.6863	NaN	24.8128	22.4887	NaN	26.1468	22.9139	NaN	22.5755	NaN	22.7418	22.436	NaN	NaN	20.002	24.1349	22.6455	26.7843	22.5022	22.6171	22.1375	25.7419	NaN	NaN
34.0856	34.1319	33.9211	34.3096	34.0012	33.4528	34.1966	34.4763	34.6525	34.7083	33.8757	34.5147	33.9439	33.7794	34.0393	33.4158	33.4353	33.9892	33.2731	33.9368	33.6613	33.399	33.5493	33.5222	34.2585	33.4822	34.0498	33.7475	33.3923	34.3252	34.9146	34.3152	33.9418	33.3702	34.2225	33.802	33.8642	33.6249	33.6973	33.7935	33.026	33.9279	34.1052	33.6037	33.3748	33.8225	33.5028
33.3814	33.3283	33.3689	33.3777	33.7265	33.9503	32.5852	32.6327	33.2182	32.5557	33.564	33.0362	32.6764	33.4453	33.0164	32.284	32.4445	32.8908	32.6008	32.6193	33.5179	32.6995	33.7249	32.7574	33.6422	32.9919	33.6042	33.7408	32.876	33.465	33.7094	33.597	33.744	32.6904	32.7249	32.4719	32.5057	32.1039	32.4224	32.6475	32.703	33.8209	33.6804	32.8377	32.8999	33.6227	32.4265
31.9378	32.2452	32.1603	32.028	32.4019	32.4119	32.2778	31.1785	31.1364	31.0767	32.1781	31.6763	31.4486	32.2169	32.3389	31.359	31.744	30.9717	32.0936	32.0624	30.518	32.1657	31.4231	32.1839	30.7599	32.5393	30.4901	30.9881	31.7694	31.0706	31.1072	30.9163	32.4628	30.5237	30.213	31.0093	29.996	30.4569	31.1248	31.3159	30.4322	31.2738	31.8754	30.9454	31.4781	30.5867	31.741
32.0431	31.9813	32.0233	32.2792	32.4545	32.1908	32.7682	32.4442	31.7291	32.4849	32.1217	32.8932	32.9776	32.2649	33.2556	31.7532	32.3764	32.6724	32.3812	31.9498	32.5494	32.4261	31.7716	32.6761	32.1211	32.3111	31.7305	32.1749	31.9682	32.6533	32.2251	32.3021	32.4198	32.477	32.5256	32.764	32.2238	32.052	32.5128	32.5863	31.8617	32.4391	31.7414	32.4704	31.9261	32.3571	31.8078
23.9108	23.8604	25.6826	24.8502	23.2795	25.6107	26.7036	26.1124	25.4115	24.411	26.4201	25.2212	25.6296	26.1687	28.7756	30.4285	27.8901	25.7992	28.8176	24.9529	27.0906	28.1202	24.5651	26.7374	25.6564	27.0933	24.0329	25.7366	29.8447	24.7225	26.9884	25.2454	25.3621	25.3574	28.1745	29.4545	25.8587	29.3853	27.2245	27.5513	29.9227	26.2849	27.3154	27.9791	26.0392	26.8492	32.5573
35.8889	35.9316	35.8313	35.5812	35.9059	36.1895	35.9096	35.4993	35.6465	35.5028	35.7978	35.6948	35.9932	35.9769	35.9596	34.986	35.1347	35.6696	35.1405	34.9836	35.3993	35.1347	35.6404	35.0279	35.645	35.217	35.4959	35.4726	34.8776	35.6087	35.5112	35.5053	35.9443	35.9688	35.2956	35.5599	35.4262	35.4615	35.9463	35.9901	35.0195	35.6782	35.7207	35.8393	35.1728	35.615	35.6122
29.6313	29.8664	29.7354	30.2166	30.1712	29.7952	30.5565	29.8122	28.9578	29.8973	29.7456	29.9481	30.0506	30.8598	30.8495	29.901	29.7217	30.1655	30.1817	30.2451	30.1133	30.006	29.965	30.2509	29.917	30.409	30.0828	29.9732	29.8679	29.7692	29.6937	29.6588	30.2294	30.4306	30.6072	30.8859	30.111	30.7009	30.9467	30.8515	29.6068	30.1383	30.2459	30.3716	30.2505	30.4448	30.7002
30.9146	31.631	32.2563	31.4153	31.7915	26.4121	31.8584	31.8203	32.2412	30.993	31.5357	32.0063	32.2416	31.7031	32.5366	30.5907	30.7211	30.8199	31.3274	31.0681	32.1054	31.8497	28.8542	31.7149	32.0227	31.5339	31.3291	31.2937	31.5057	29.2353	31.9488	31.8713	31.7044	31.3749	29.8383	31.7621	31.123	31.7623	29.5273	31.4859	31.4597	31.8868	31.4445	31.6551	31.325	31.325	32.1787
25.6169	26.146	26.2312	25.7884	25.0087	NaN	22.6965	25.2537	26.7501	26.5003	24.0823	25.6678	25.4874	25.637	NaN	26.6333	27.186	24.079	25.5482	24.943	NaN	26.1754	27.3599	27.0028	24.6077	25.8466	25.4633	25.4807	26.5456	25.1203	24.9711	26.7117	24.8558	25.215	26.0577	25.1984	25.7398	26.2	26.7561	26.465	26.8421	NaN	24.6278	25.3236	23.4496	25.6117	25.4963
28.3773	28.9033	28.8954	27.628	28.3545	28.764	26.9035	28.6346	28.649	28.684	27.3738	28.8179	29.3853	28.4904	27.4367	29.4262	29.1254	27.706	29.0542	27.5003	27.4697	28.2752	27.3575	29.0151	28.1834	26.683	28.3545	27.3151	28.7423	27.1367	27.9958	27.568	26.3377	27.1114	28.6636	28.8673	29.0715	29.3553	26.7684	25.2491	28.7458	27.3767	27.7352	27.2898	29.5338	28.2952	27.2558
23.4324	23.6458	24.0247	23.051	23.4936	NaN	23.3719	24.246	24.837	23.1311	NaN	23.8645	24.3873	NaN	NaN	24.8755	23.4285	24.128	24.6985	24.4105	23.969	24.2768	23.0613	23.1726	23.6477	25.5544	23.7303	24.1936	25.1818	23.0308	24.755	24.3715	NaN	NaN	22.8315	NaN	24.6334	24.1694	22.5592	NaN	23.8896	25.7655	24.9538	24.3756	25.4214	24.2772	NaN
28.577	28.6151	28.2335	28.6293	28.1002	28.4841	26.7321	27.6991	27.4496	27.916	27.4379	28.3851	28.5001	NaN	26.7	28.2169	27.679	28.397	28.2904	28.9117	28.4571	28.633	28.1859	28.2448	28.5355	26.4629	28.6078	27.8571	28.4289	28.5471	28.102	28.1971	26.914	28.569	27.7418	28.3608	28.4113	28.7396	28.493	27.002	27.2813	28.1488	28.6659	27.5515	28.2882	28.8962	NaN
29.1958	28.9952	29.2333	29.1911	29.0106	29.4218	29.3615	29.0911	28.9392	29.3775	29.9531	29.3093	29.3831	29.791	29.8037	29.4369	29.394	29.9584	29.5888	29.7293	28.8991	29.7688	29.4704	29.9166	29.0013	29.8694	29.421	29.2606	29.7004	29.1484	28.9239	28.9658	29.2898	29.9919	30.019	29.4747	29.7035	29.7954	30.1669	29.7461	29.3797	28.7063	29.2292	29.9474	29.3637	29.3547	30.0041
32.218	32.3009	32.0686	32.0891	32.3202	32.6844	32.857	31.9527	31.6428	32.1427	31.9875	32.1978	32.6104	32.7613	33.0124	31.7862	32.184	32.2002	32.1912	32.1707	32.0068	32.3982	32.4368	32.3217	32.2274	32.4247	32.2941	32.2648	32.1138	32.256	32.0547	32.0272	32.3015	32.4598	31.6053	32.1578	31.8352	32.193	32.7191	32.7831	31.7857	32.3314	32.0588	32.0179	32.3712	32.4228	32.4514
28.5213	28.2673	28.9844	28.4093	28.4273	27.7263	28.6507	28.4484	28.7495	28.4711	28.7247	28.5861	28.6152	29.0801	28.37	28.612	28.9667	28.5722	28.6755	28.7701	28.216	28.7402	28.4943	29.1069	28.2814	28.8083	28.1607	27.9317	28.6938	28.0231	28.2169	28.3295	28.2507	29.5595	28.8906	28.4712	28.8922	29.3777	29.567	29.7992	28.5417	28.0651	28.7061	29.1206	28.2535	28.204	28.7063
27.7129	27.567	27.9413	27.7539	27.5745	27.6856	29.0919	27.9652	26.9423	28.3253	27.5615	28.8117	28.4592	29.8291	29.241	29.2468	29.0111	28.4863	28.9309	29.3448	29.4499	29.339	29.3474	28.9296	29.5267	29.4288	29.1505	29.2902	29.546	29.1912	29.7959	29.1113	28.0428	29.3146	29.3625	29.2778	28.9527	29.7494	28.9434	29.1768	28.963	29.5146	28.397	28.7445	29.8423	29.3807	30.0264
28.8644	29.024	28.954	28.2779	29.0426	29.0775	29.8448	29.1702	29.0522	29.3242	28.7304	29.4074	30.077	29.6407	29.5609	28.5932	28.3984	29.5319	28.4198	28.4619	28.2862	28.7789	28.4627	28.5017	28.7629	28.9385	28.94	29.1805	28.9247	28.6981	29.1212	29.025	28.7411	29.3523	28.1828	29.1586	28.9338	29.2308	29.0943	28.7701	28.8431	28.4604	28.7947	29.418	29.0341	29.208	28.7401
30.0034	30.107	30.0182	29.8569	29.8608	29.8531	30.4791	30.5083	29.5228	30.138	29.7362	30.4033	29.9198	30.6699	30.5733	30.353	30.6007	29.8933	30.1228	30.4152	29.9252	30.1419	30.4448	30.6255	30.2638	30.7046	30.304	30.3085	30.2973	30.2884	30.2269	30.2561	29.8704	30.3382	30.314	29.8875	30.2651	30.6561	30.7622	30.7584	30.1534	29.9507	30.1557	30.5496	30.535	30.1609	30.4188
31.2778	31.3513	31.3105	31.6867	32.0094	32.3019	33.1049	32.3576	31.9936	32.6516	32.3537	32.9521	33.2743	32.9039	33.4308	32.7031	32.537	33.2791	32.753	32.8596	32.4005	32.7665	32.6186	32.5469	33.0638	33.2971	32.3576	32.9292	32.8657	32.7438	32.7883	32.4325	31.8197	32.7794	31.8047	32.4334	32.4087	32.7085	32.3132	32.6321	32.901	32.7673	32.6777	32.7343	32.8206	32.7025	33.123
32.7115	32.4919	32.5617	32.6107	32.8532	32.8216	33.2717	32.961	32.3872	32.9873	32.4422	32.7999	33.1718	33.1514	33.5092	32.4463	32.3769	33.0786	32.501	32.3051	32.5675	32.4768	32.6541	32.2676	32.8061	32.8704	32.7295	32.8355	32.4564	32.7912	32.5956	32.5848	32.7765	33.0154	32.4351	32.6752	32.6366	32.9241	33.2594	33.0873	32.2545	32.4702	32.4745	32.9406	32.7755	33.0863	32.9678
35.8179	35.769	35.9864	36.0508	36.2336	36.2241	36.0648	36.2464	36.3495	35.9422	36.181	36.1655	36.037	36.2192	36.36	35.936	36.2045	35.8147	35.9311	35.4532	35.9268	35.8519	35.8297	35.8103	36.1055	36.0131	36.0812	36.1268	35.7266	36.1457	36.1539	36.0575	36.0719	36.206	35.7831	36.1189	36.1613	36.2597	35.996	36.3171	35.968	36.3463	36.1681	35.891	35.9655	35.9564	35.9869
26.764	26.4664	25.5492	26.2714	26.6022	27.0865	26.817	26.4852	25.8665	25.9568	26.3756	26.8082	26.3005	26.2263	25.7874	25.1947	25.9102	25.7644	25.8856	25.7373	26.6557	25.7035	26.0953	26.1658	25.8967	25.8066	25.6744	26.1003	25.6857	26.5468	26.8274	26.5455	26.4813	25.8982	25.8181	26.0286	26.003	25.8849	26.2617	26.2999	24.9696	26.3884	25.8759	24.9835	25.9511	25.5562	26.1337
29.1576	28.994	28.9971	28.924	29.0257	28.8224	29.0406	30.089	29.298	30.0396	28.4606	29.5857	29.4459	28.3619	29.7725	30.1564	30.1218	28.8472	29.5769	30.1456	29.7974	29.5491	28.8635	30.3324	29.8239	28.5253	29.7455	28.6136	30.3139	29.3301	29.9644	29.7246	28.5287	29.7727	30.1333	29.1823	29.8435	30.6724	27.8229	28.3979	30.1309	29.44	29.7428	28.2986	30.0002	30.0321	28.5187
27.6168	27.7375	27.2679	27.4685	27.668	27.9021	28.9434	27.8403	28.2455	28.3966	27.2519	27.7153	28.6189	28.195	28.1637	27.3332	27.321	28.2672	27.776	27.6796	28.5683	27.7512	28.3301	27.4816	28.0537	27.5483	28.3153	28.6455	27.5509	28.5045	28.2914	28.0126	27.9779	27.9836	27.3928	28.5309	28.0837	27.4931	28.0149	28.2089	27.8215	28.2975	27.6879	28.0968	28.177	28.9832	28.711
36.025	36.0957	35.9	36.0482	35.8941	36.1347	35.5319	35.5861	35.9284	35.6924	35.9761	35.7895	35.705	35.675	35.3904	35.6312	35.7086	35.6842	35.6929	35.6465	35.6771	35.6935	35.8755	35.7784	35.8974	35.7901	35.8326	35.774	35.537	35.9292	35.7282	35.7817	36.033	35.7498	35.5802	35.7329	35.6726	35.5971	35.5304	36.0118	35.7189	35.6186	35.7886	35.7803	35.6312	35.9528	35.2237
34.4428	34.3831	34.3777	34.3232	34.234	34.5436	34.048	33.6047	33.9512	33.9511	34.1135	34.0754	33.761	34.3631	33.9112	34.0203	34.2159	33.9784	34.1174	34.1494	33.8205	34.1902	34.4196	34.3468	34.016	34.1419	34.0411	34.1913	34.2008	34.248	33.7171	34.0081	34.2449	34.2373	34.175	33.9661	34.0768	34.0365	34.491	34.0949	33.9945	33.7487	34.1745	34.4202	34.1031	34.0709	34.1905
25.2592	25.0752	24.6762	25.1993	24.0713	24.6726	24.8338	24.5905	23.7669	24.9292	24.9048	24.3067	24.661	NaN	NaN	25.566	25.0925	25.3704	25.0763	26.0621	NaN	25.526	25.2068	25.4186	24.0097	25.0897	24.5355	25.143	24.4475	25.0816	NaN	24.3948	23.9466	25.9077	24.8685	25.7929	25.5243	25.0445	25.4255	25.4715	25.0482	24.0924	24.782	25.6509	25.2593	24.3602	NaN
30.9001	30.9752	30.9228	31.0296	31.2414	31.2057	32.262	31.1634	30.0628	31.4452	31.0142	31.7056	31.8776	32.0852	32.459	31.8847	31.7211	32.0729	31.7262	32.0034	31.6692	32.2082	31.9559	32.0398	31.6369	32.3809	31.5636	32.0282	31.9546	31.5792	31.2781	31.3283	31.2114	32.1544	31.4523	31.8851	31.6863	32.0254	32.3383	32.5058	31.43	31.6941	31.3953	32.1654	32.1428	31.8401	32.5168
32.3029	32.4968	32.0416	32.039	32.0718	32.9439	32.2543	31.6385	31.8601	31.7552	32.3144	31.7451	31.8639	31.7494	32.4514	31.6314	31.7471	32.0333	31.6399	31.7446	31.4838	31.8242	31.7443	31.858	31.8106	31.953	31.7703	31.8493	31.7197	31.7071	31.5408	31.5155	32.5745	31.7194	31.5325	31.8598	31.3918	31.2637	31.8616	31.7686	31.7652	31.8271	31.5433	31.755	31.7325	31.881	32.096
34.6228	34.6572	34.5055	34.2786	34.4181	34.6536	34.2536	34.0426	34.2654	34.3176	34.4539	34.097	34.3267	34.784	34.1593	34.8325	34.9012	33.9925	35.0732	35.0598	34.9996	35.0134	35.2402	35.022	35.0776	35.084	35.0694	35.2457	35.0243	34.9015	34.711	34.8537	34.5181	35.1436	34.7838	35.0404	34.8777	35.2227	35.4098	35.3419	34.7453	34.9886	34.4704	35.0815	34.9455	35.1389	35.1474
23.6373	24.058	24.082	25.3857	24.1358	24.663	NaN	24.9651	24.3294	24.9946	24.1172	24.3211	24.3057	25.2095	25.3921	24.7458	24.8803	24.759	24.8723	24.7196	24.0228	24.3763	25.2654	24.9971	24.8817	24.7979	24.4444	25.0399	24.8171	24.7954	23.9847	24.3916	24.4488	25.1655	25.7191	25.489	25.3939	25.2375	24.9424	25.4255	24.8148	24.7669	NaN	24.7521	NaN	24.8509	24.3878
30.5186	30.6173	30.6531	31.0018	30.5169	30.9743	31.0368	30.8655	30.4613	31.2712	30.1695	31.3713	31.6059	32.6066	31.2415	31.0527	31.5729	31.3723	31.2773	31.5983	31.7328	31.6827	32.5342	31.7435	32.1316	31.4291	32.1128	32.3222	31.3378	32.0293	31.7735	32.2824	30.4093	31.5447	31.3457	30.9607	31.1897	30.7692	31.5325	31.1716	31.2603	32.0062	31.1607	31.4646	31.2719	32.0175	31.0655
32.1639	32.2873	32.0702	32.2144	31.9926	32.1686	31.9241	31.8715	31.8514	32.2045	31.9052	32.2615	32.0794	31.9635	32.2285	31.9973	32.2589	32.0336	31.9985	32.1705	31.3579	32.0722	32.1663	32.3723	32.0726	31.9664	32.0711	31.7107	31.9926	31.9963	31.7475	32.1191	32.1995	32.0703	32.2023	31.864	32.153	32.0664	32.2405	32.4443	31.7314	31.7153	32.1222	31.9336	31.9644	32.0844	32.1485
27.2114	28.0848	28.9633	27.9971	26.8761	27.2596	28.7681	26.4353	26.9593	27.28	26.359	27.353	28.1083	27.8746	27.5266	28.0963	27.5272	27.9469	26.8216	27.2924	27.3355	26.8423	27.3929	27.0899	27.9931	26.7033	27.4473	27.589	28.3567	27.6151	28.6486	28.3053	27.3502	27.0798	27.1252	27.073	27.1215	27.2926	27.7173	28.9169	27.587	27.3007	28.1465	28.1052	26.9504	26.7243	27.5931
28.8882	28.942	29.2425	28.5475	27.3841	28.0272	28.7639	28.0105	27.959	28.6504	29.0467	28.5107	28.7928	28.4832	29.5	27.5289	28.1199	28.6612	27.5977	28.3369	27.4314	28.1678	27.3962	28.0586	28.3598	27.6832	27.7525	27.7517	28.1388	28.1555	27.1382	27.8843	28.7073	28.7071	29.8648	28.9451	28.7433	29.0082	28.9292	28.0921	27.8563	27.5594	28.0715	28.2584	28.0056	27.8886	26.8465
25.8503	26.2625	25.7914	26.1605	25.6444	26.6978	28.7712	27.8237	25.4979	27.8534	25.4077	28.3214	28.2003	28.4226	28.9494	25.2125	25.2691	28.3516	24.8299	25.1598	26.1672	25.4024	26.7217	25.2476	26.8267	25.6089	26.253	26.2012	25.1029	26.222	25.6822	26.0996	25.7487	26.4983	25.6793	25.157	25.5328	26.0896	26.2588	26.2304	24.7391	25.8263	26.1842	25.7838	25.1419	25.9823	26.5576
22.8401	24.556	22.8944	NaN	23.2578	23.0316	25.1961	25.423	23.3534	25.0419	24.6489	26.2455	26.3845	NaN	NaN	24.4598	26.5272	25.3215	24.7335	24.1427	25.3634	24.4456	NaN	23.6489	23.6529	23.4892	23.984	24.4792	25.9142	22.3672	24.1438	23.6469	22.9715	22.6732	23.9233	24.4777	23.3354	25.155	NaN	NaN	NaN	24.1835	24.3132	24.5834	24.2294	23.8178	NaN
30.4851	30.0888	30.5689	30.8141	30.3965	30.7376	31.3585	31.2383	30.2681	30.9541	30.3453	31.7042	30.9167	31.9422	31.1156	29.4667	30.0112	30.8807	29.5373	29.1306	31.4693	30.0648	31.8234	29.5169	31.4396	29.3217	31.6886	31.9326	30.9459	31.7778	31.164	31.1532	30.3267	32.3664	32.2985	32.0513	32.1255	32.331	32.3969	32.4712	29.9311	31.5825	31.4085	32.301	29.4102	31.4899	32.3331
27.4421	27.3213	26.9729	27.1244	26.9427	28.0042	28.627	27.9482	26.9235	27.945	27.0789	28.1448	28.4275	28.0779	27.8081	27.1031	27.199	28.6087	26.9718	27.0429	27.2947	27.3042	27.2331	27.0723	27.5444	26.9793	27.6253	27.2893	27.346	27.3613	27.0562	26.9816	27.0565	27.7195	27.5413	27.6955	27.7909	27.5468	26.6407	27.6982	27.448	27.0141	27.643	27.514	27.3148	27.7853	28.1747
28.9657	29.0144	28.9196	28.7291	28.0422	25.1687	27.5725	27.2263	28.5158	28.0578	27.8508	28.1087	27.7712	28.1369	26.429	27.6691	28.2363	27.7949	27.3123	27.811	27.4458	27.6829	28.7703	27.9529	28.2066	27.2423	28.1644	28.1336	27.6055	28.3213	27.7462	28.6049	27.9834	28.3779	28.8279	27.7572	28.1805	28.5228	28.7022	29.0733	27.7715	27.6274	28.2628	28.3607	27.2539	28.0693	27.1468
30.3589	30.4974	30.5805	30.6905	30.3307	30.5845	30.8867	29.929	30.0321	30.0161	30.6565	30.1163	30.0491	31.3676	30.6853	30.3769	30.2235	30.378	30.2877	30.6151	29.8606	30.3498	30.2399	30.0576	29.5016	30.5717	29.7458	30.0435	30.4347	29.9321	29.1821	29.6428	30.815	30.5288	29.9732	30.4	30.1542	29.4888	30.5785	30.5642	30.3877	29.3107	30.4054	30.912	30.096	29.5243	31.3892
23.8819	24.1445	25.438	25.4831	26.322	NaN	25.4468	24.9804	24.4653	24.222	27.8255	24.1116	26.0878	26.883	NaN	23.6461	25.3736	26.3987	24.2175	23.7602	27.4437	27.3438	24.8602	24.6427	24.0056	24.708	26.297	25.4699	26.5023	24.9879	27.0198	24.7354	NaN	25.1226	24.2286	24.7209	26.4387	26.4158	25.1013	25.1996	26.4403	26.2362	26.3235	24.2246	24.3819	26.5076	26.0083
28.9837	28.7769	28.7723	29.0246	28.164	29.476	28.6419	27.8802	27.9606	27.9408	28.6441	28.3482	29.0584	26.5933	28.5412	26.6309	27.6205	29.3883	27.0465	27.9369	27.3551	27.7463	28.7326	26.8294	27.2266	27.0567	27.0008	28.0991	27.5384	28.4392	28.1246	28.6011	28.6887	27.597	27.6766	27.0203	27.9235	24.9669	28.6972	28.2211	26.5183	27.0317	28.9425	27.502	26.952	27.6583	26.3615
24.555	24.3375	24.4409	24.4206	23.2395	24.6688	26.5291	25.6748	24.031	26.0858	23.6537	25.6896	26.2199	26.1104	26.3285	24.0106	24.4969	26.4624	23.5011	24.5762	23.0401	24.1178	25.084	24.3305	24.1073	24.5714	23.7508	24.3903	24.0188	24.4046	23.4525	24.1924	24.3298	23.1816	23.4376	23.3553	23.1834	23.3101	22.9109	23.3635	24.0943	24.4319	24.6092	23.9142	23.6139	24.4005	23.6795
30.4978	30.6602	30.5705	30.5554	30.7292	31.222	31.0394	30.4943	30.4638	30.3342	30.4133	30.6256	30.5054	31.4882	30.3944	30.1664	30.3731	30.6268	30.1494	30.054	30.2426	30.1586	30.6973	30.4698	30.6082	30.3128	30.3189	30.5038	30.3775	30.4349	30.6829	30.5116	30.628	30.8409	30.2145	30.4105	30.4255	30.8063	31.1759	30.905	30.1861	30.394	30.8956	30.5071	30.2867	30.4031	30.9799
32.5901	32.9689	32.1988	33.2764	33.0783	33.4102	33.7539	33.4908	32.5279	32.7883	33.0447	33.0094	33.3697	33.8642	33.5772	31.9639	32.5228	33.2598	32.4793	31.8105	31.5626	32.4062	32.1277	32.4265	32.3839	32.4789	31.9507	31.9188	31.88	32.2951	31.4998	31.8331	33.1933	32.9355	32.6149	33.0803	32.6962	33.2943	33.4401	33.4628	32.0405	32.6191	33.5361	33.3239	32.6826	32.2031	33.842
27.9285	27.5724	27.6672	27.6355	27.287	27.3597	28.6036	28.7663	28.0321	28.6147	27.0856	28.4829	28.618	26.795	27.2761	28.6866	28.6303	28.6263	28.5165	28.7809	28.2553	28.8358	28.8408	28.7814	28.5818	28.7031	28.4191	28.6392	28.9366	28.6423	28.384	28.221	27.5632	28.8831	28.6988	28.3903	28.5562	29.0075	29.2204	28.9929	28.5906	28.0729	28.2517	28.7261	28.8099	28.3608	25.811
26.8711	26.5324	27.065	26.8162	26.9166	27.0689	26.5636	27.4819	27.0562	27.1566	27.5558	26.7	27.2529	28.1296	25.3412	27.6615	27.5016	26.8941	27.3826	27.1397	27.3788	27.5343	27.4946	27.4939	27.5756	27.112	27.0268	27.2015	27.9044	27.114	27.9303	27.417	26.9142	27.5025	26.8121	27.0059	27.4738	26.6554	27.636	27.5736	27.4094	27.3677	27.2059	27.2726	27.1612	27.3691	26.8765
28.5936	28.58	28.6125	28.6362	28.7352	28.7214	28.63	28.6319	28.7307	28.8971	28.7871	28.9343	28.9293	28.9843	29.0299	29.2324	28.8841	29.0162	29.128	29.3157	28.9882	29.0113	28.7132	29.0023	28.6668	29.0538	28.904	28.6907	29.5149	28.7471	28.7122	28.8281	28.6962	28.9873	28.6121	28.7788	28.9696	29.2917	28.7823	28.5486	28.855	28.8603	28.8513	28.9813	29.3374	28.7947	29.1687
27.8668	28.1006	28.0963	28.308	28.0932	28.4701	28.7296	28.0513	27.8362	27.9557	28.1758	28.4478	28.3768	29.1278	28.9178	28.3885	28.464	28.7475	28.6003	28.7811	28.2834	28.8723	28.6462	28.7625	28.6048	29.0225	28.43	28.5934	28.87	28.1294	27.9723	28.325	28.1181	28.6071	28.1714	28.1569	28.0827	28.0198	28.3834	28.2311	28.592	28.1954	28.3342	28.459	28.6763	28.5491	28.8613
27.0802	27.2647	26.7681	27.7548	27.0596	27.6397	28.277	27.3654	27.1845	27.8623	27.0341	27.5102	27.9852	28.4891	27.3797	26.7941	27.5379	28.1053	26.7405	27.8991	27.342	27.0145	28.3097	27.8659	26.5094	27.724	27.5696	27.683	26.4853	27.8539	27.4979	27.6555	27.7632	27.0179	25.8588	27.1268	25.3537	25.0706	27.1663	27.1307	26.8399	27.3772	27.8051	28.335	26.9979	28.2784	25.3678
30.4365	30.6022	30.3607	30.3098	30.901	30.8183	29.5941	28.9825	30.2129	29.2258	30.7074	29.5351	29.2641	30.1455	29.7333	28.3418	28.6242	29.5026	29.053	28.98	29.5725	28.8311	29.1893	28.7328	29.3261	29.1404	29.0883	29.3444	28.6774	29.0026	29.0233	29.0804	30.7618	29.4251	28.9919	29.5291	29.0079	29.5471	30.1587	29.3862	28.7588	29.4619	29.1663	29.2041	28.7645	29.3752	29.2569
NaN	NaN	22.3822	NaN	NaN	NaN	25.8274	25.3482	NaN	26.5005	NaN	25.7408	25.3443	26.4571	25.3215	20.4171	19.3041	25.8534	20.7545	20.6896	26.7881	NaN	26.9826	21.5779	27.4788	NaN	28.081	27.5463	NaN	28.0191	26.2648	27.3997	NaN	24.497	24.1833	NaN	22.9828	24.0912	24.0185	23.0955	22.9316	26.5267	21.2762	23.762	20.7055	28.8033	NaN
25.0266	25.4231	25.3549	25.3041	25.009	25.027	26.6499	24.7271	23.7508	25.5381	26.1198	25.3589	26.5263	26.7794	26.5413	25.5384	26.0305	26.2291	26.0284	25.4505	25.4101	25.9732	25.7429	25.618	24.5009	25.6199	25.2703	25.8375	24.4434	25.4305	22.9681	24.9781	25.3125	26.541	25.1236	25.8178	24.993	24.9433	26.5823	26.7001	26.2438	25.6407	25.1124	25.4923	25.1951	25.3056	26.4086
31.226	31.1127	31.1414	31.1417	31.1887	31.5565	31.6029	31.7317	30.9413	31.631	31.2698	31.7193	31.6638	31.6587	32.0497	31.5815	31.5936	31.595	31.5955	31.5208	31.3091	31.4795	31.3245	31.7622	31.4175	31.5225	31.492	31.1682	31.7637	31.3135	31.2986	31.2088	31.1253	31.6215	31.3001	31.404	31.5112	31.674	31.3018	31.4092	31.4671	31.2799	31.2689	31.1961	31.6694	31.2134	31.5671
30.6778	30.7045	30.8937	30.6446	30.4989	30.7719	30.5778	29.885	29.7776	30.1147	30.45	30.4173	30.309	30.9022	30.1597	30.0821	30.2157	30.2242	30.1819	30.2019	30.4826	30.3496	31.1029	30.2661	30.9649	30.3954	30.8023	30.614	30.1248	30.7271	30.4589	30.6352	30.5384	30.7434	30.4832	30.3811	30.3446	30.651	30.9655	31.3659	29.6599	30.641	30.3107	30.5493	30.1962	30.8847	30.6531
24.5855	24.4414	24.6025	25.1242	NaN	24.9229	26.0389	25.5151	24.1248	26.0021	24.0738	25.8065	25.9521	26.2729	25.3844	24.8453	25.015	26.0292	24.1319	24.7716	24.8279	25.2591	25.5787	25.4609	24.7174	24.4209	25.3565	25.3452	25.0101	25.1441	24.307	25.0525	24.0547	26.1121	25.8385	25.4255	25.8469	24.2956	26.1072	26.3497	25.2908	24.917	25.153	26.1149	24.6215	25.5902	25.987
24.298	23.7314	24.0996	24.2874	24.2545	NaN	NaN	24.1884	24.1163	25.0988	NaN	24.6119	24.9356	23.7537	23.6055	24.829	24.7541	24.6326	24.3706	25.3121	24.1712	25.2409	23.6837	25.0918	24.4989	NaN	23.9735	23.3938	24.7142	24.2508	24.0571	24.0846	23.5908	23.7636	25.032	NaN	24.2848	25.3131	NaN	23.7017	25.0711	24.0173	23.7487	23.9243	23.636	24.9235	NaN
29.0938	29.1491	28.9729	29.1304	29.1865	29.6949	29.6222	28.7065	28.6832	28.6896	29.2608	29.306	29.4135	29.7775	29.9889	28.9312	29.1242	29.3171	29.4097	29.1233	28.813	29.36	29.2665	29.4104	29.0341	29.8077	29.0951	29.1337	29.2833	29.1011	28.6775	28.9538	29.3222	29.3796	29.0693	29.3779	28.8714	28.9016	29.8086	29.7467	28.8522	28.9737	29.1899	29.1975	29.2675	29.1548	29.8709
26.908	27.4083	26.6843	26.5839	26.9242	26.4988	26.9502	25.7896	25.6802	25.2076	28.7468	26.0082	26.4639	26.2886	26.6574	26.3388	26.4703	25.9199	27.184	26.3219	NaN	27.4802	23.3798	26.7491	NaN	26.7553	24.1566	NaN	26.3428	NaN	22.8134	24.5802	27.4679	26.1206	25.7966	26.7227	26.1776	26.9686	26.9078	26.4041	25.9843	NaN	26.4476	26.5938	26.1317	25.0294	26.9652
29.195	29.1756	29.0701	29.1655	29.2107	29.492	30.0316	29.0707	28.8705	29.4371	28.964	29.4811	29.7978	30.0583	29.9712	29.0594	29.2278	29.3998	28.9682	28.9875	29.1173	29.2195	29.5461	29.3263	29.3216	29.3843	29.1545	29.4851	29.0732	29.2811	28.8574	29.1857	29.2817	29.4178	29.035	28.9873	28.8719	28.7261	29.6096	29.5925	29.0416	29.3539	29.1399	29.1931	29.3093	29.5308	29.397
31.2709	31.2505	31.0412	31.1548	31.058	31.5301	31.4024	30.4406	30.3324	30.9683	31.1089	31.1103	30.8423	32.0146	31.7357	30.4219	30.5918	30.9664	30.7252	30.9554	31.0936	30.6244	31.4056	30.8961	31.1323	31.0252	31.2012	31.0108	30.5841	31.0421	30.9712	30.6385	31.4279	31.2406	31.3233	31.3781	30.8376	31.465	31.6898	31.5043	30.499	31.0587	30.906	31.4302	30.7909	31.1408	31.5913
25.1803	25.4293	24.7011	25.8169	25.0891	25.4719	26.1666	25.3164	24.65	25.891	25.5481	25.478	25.9275	26.1923	25.0488	25.0778	25.8622	26.1893	25.428	25.7124	24.7313	25.5445	25.4623	25.828	25.3497	25.9923	24.9704	25.4023	24.9797	24.7909	23.5425	24.7233	26.019	26.5476	26.2953	26.2367	25.5437	26.1084	26.0194	26.2387	24.6433	25.0413	25.865	25.8875	24.7991	24.9621	25.4333
25.0697	26.0607	26.7766	26.234	25.5887	25.6244	26.2111	25.557	25.3433	25.7072	24.9394	25.0567	26.2383	24.8625	24.9689	25.3754	25.0434	25.8041	24.5305	25.5196	25.0362	24.8484	23.8202	24.623	26.0525	23.7873	25.8505	25.8682	26.2134	24.8354	27.2334	26.4115	24.7865	25.5453	25.0421	25.0794	25.1161	26.3099	23.9929	24.4003	25.0008	25.0915	25.2958	25.4265	25.0728	25.3623	23.5755
28.9865	29.0637	28.8793	28.9964	29.2058	29.0985	29.4834	29.0426	28.738	28.8548	29.1434	28.9261	28.9944	29.2378	29.2254	29.0036	29.0282	29.144	29.2358	29.0569	29.0466	29.0708	29.0774	29.0963	29.2385	28.9654	29.2458	29.1921	29.0838	29.066	28.7607	28.8846	29.1484	29.1937	29.1766	29.273	29.1261	29.2348	29.035	29.2295	28.9039	28.8447	29.201	28.9605	28.9827	29.2087	29.5623
23.2946	NaN	23.5497	23.3675	24.4835	24.6756	24.4626	23.2831	23.9788	24.3204	24.908	24.0245	23.7237	NaN	NaN	23.5082	24.0132	23.2269	23.7854	23.9251	24.0011	23.7112	NaN	23.5479	23.3839	23.8079	22.5745	23.1844	24.268	NaN	NaN	NaN	24.8335	23.7432	24.1469	NaN	NaN	23.3872	24.3108	24.5885	23.4127	24.1275	23.3258	24.3579	24.5505	22.6719	24.2963
22.9072	24.3161	23.8095	23.6092	22.7018	24.8145	NaN	NaN	23.6145	23.8826	22.8161	23.9835	24.28	23.679	NaN	24.0904	24.075	24.1628	NaN	23.34	23.3988	23.6623	24.7481	23.7639	24.69	23.0314	24.2997	24.8598	24.4408	24.5489	24.08	25.0263	NaN	23.4866	23.1673	23.3826	24.8756	24.849	24.0888	24.4449	23.1202	NaN	24.2999	24.3126	23.2104	24.0651	NaN
26.5939	26.678	26.7851	26.9643	26.5114	27.0338	25.581	25.6161	26.0685	25.969	26.2832	26.2427	25.8719	26.6357	25.9952	25.4865	26.1237	25.8007	25.5376	25.6265	26.023	25.8552	26.9681	26.0311	26.6622	25.6619	26.3842	26.6907	25.3112	26.5481	25.815	25.7848	26.3821	25.8398	25.8388	25.6841	25.8091	22.1274	27.2688	23.6208	25.2495	26.2092	26.0475	26.4028	25.3779	26.7203	25.7154
27.484	27.5733	27.552	26.8437	27.2217	27.0823	26.908	26.0972	26.9047	27.1716	28.1427	26.9519	27.5651	27.1267	26.4671	26.3004	26.6292	27.6708	26.7686	26.972	25.8568	27.2344	27.0098	27.3142	26.4629	26.7622	26.6234	26.5783	26.5766	26.2892	25.4042	26.3559	27.3767	26.993	26.9119	27.0679	26.8731	26.0598	27.1477	27.4791	27.1437	24.884	26.924	27.5295	26.5507	26.5016	26.9087
30.3955	30.3915	30.3883	30.5957	30.6726	31.1469	31.7194	30.861	30.3619	30.4731	30.7186	30.8338	31.3412	30.3571	32.0075	31.0602	31.537	31.6499	31.2571	31.367	30.4413	31.4515	30.5233	30.915	30.3423	31.8379	29.9038	30.326	30.7508	30.3952	30.2334	29.9727	30.4956	31.5542	30.1622	31.2307	30.7348	30.8653	32.0386	31.9917	31.3214	30.3446	30.742	31.5568	31.4127	30.7556	31.8728
32.1132	32.0859	31.9829	32.0519	32.157	32.5494	31.9071	31.5285	31.9998	31.3837	32.0942	31.699	31.5517	31.9729	31.7118	31.5264	31.5788	31.5068	31.8413	31.6904	32.3447	31.6342	32.2486	31.3225	32.3738	31.7865	32.11	32.0808	31.7521	32.1953	32.2511	32.3321	32.1423	32.1801	31.9987	32.101	31.7997	32.1765	32.3069	32.4573	31.4569	32.3466	32.2202	32.0623	31.7797	32.2905	32.2194
31.5892	31.3795	31.4765	31.3674	31.4226	31.8508	31.0543	30.9136	31.2461	30.7353	31.4942	30.9847	30.7222	31.6143	31.2134	30.8474	30.8758	30.9477	30.9133	31.2219	31.4502	31.1223	31.5906	30.901	31.4786	31.1081	31.3136	31.4543	31.0953	31.3507	31.0056	31.1411	31.5028	31.6851	31.2589	31.3558	31.1924	30.9559	31.7436	31.5892	30.866	31.4752	31.5397	31.5801	31.2207	31.3522	31.3541
25.8331	26.0736	25.4877	25.7729	25.8883	26.1854	26.2844	25.8346	25.7628	26.3783	25.7182	26.5709	26.4772	27.459	26.8717	26.6918	26.8903	26.7375	27.2202	26.8115	26.2709	27.2925	27.0621	27.0343	26.6381	27.2861	26.4767	26.9162	26.9038	26.7733	25.7899	26.1329	25.6918	26.9919	26.2738	26.4604	26.5454	26.9727	27.0102	27.413	26.9562	26.5816	25.9303	27.0136	26.6112	26.8636	26.7789
28.4965	28.5173	28.4859	28.6728	28.6051	29.0023	28.7601	28.2394	28.9058	28.4443	28.908	28.4312	28.6681	29.1022	27.5539	28.215	28.0811	28.4889	28.2721	28.0898	28.5548	28.3783	28.4581	28.1487	28.1043	27.9223	28.3214	28.5511	28.3327	28.2836	28.4809	28.5483	28.9912	28.4182	27.7832	28.2528	28.2258	28.5727	28.3979	27.5146	27.9101	28.495	28.4006	28.0272	28.0689	28.4486	27.0589
25.4688	25.1402	25.1898	25.4133	25.1969	25.8344	25.6652	26.435	24.2792	26.322	24.207	25.7679	24.9175	25.1069	25.7498	25.3191	25.3337	25.7661	NaN	24.963	NaN	24.756	23.9201	25.9911	24.3038	NaN	21.0842	NaN	25.6433	23.6982	23.075	22.9578	24.9203	25.0188	25.589	NaN	25.319	25.4108	24.3964	24.4628	24.3633	NaN	24.6412	24.608	24.1156	NaN	24.7551
22.7455	NaN	22.4394	24.7638	24.4044	24.9848	23.3359	24.2299	24.0034	24.2911	24.1058	24.2227	25.3263	24.5609	NaN	23.7415	23.4716	24.517	23.0426	24.298	25.1321	23.8107	25.871	23.9172	25.221	24.0805	24.959	25.3997	24.449	25.7863	25.2691	25.7149	23.8123	24.4361	24.4074	24.2541	24.0907	24.486	25.0932	25.5647	23.1676	25.7731	24.3213	24.9037	23.1992	25.5433	25.2348
24.3252	24.77	24.4576	24.5638	25.1089	NaN	23.1356	24.6112	23.5506	23.6016	NaN	24.5253	23.604	25.2278	NaN	25.1199	24.4016	24.0127	24.4944	24.4491	24.4066	23.8003	24.9698	23.9339	25.111	23.7141	24.5683	24.679	24.2475	24.8939	25.0509	24.7208	NaN	25.1393	24.8097	24.4499	24.8791	24.6968	25.1449	26.1467	24.5078	24.8836	24.9474	25.1495	24.7082	24.5315	25.5014
24.7222	24.8977	25.0426	25.8942	26.0866	25.2515	NaN	24.8065	24.6739	24.8089	25.3305	23.9284	25.0916	NaN	NaN	25.3544	24.8458	25.6171	25.3938	25.473	25.4535	25.3677	23.7664	25.3498	25.5649	23.7219	25.3993	25.5784	25.0177	25.7604	24.448	24.6179	25.0978	26.2284	25.5709	26.2413	25.0951	25.554	NaN	25.6604	24.7407	25.6722	25.8341	25.038	25.3574	25.6109	NaN
29.2974	29.6402	29.3439	29.4812	29.04	29.4827	30.0588	29.368	28.7316	29.6915	29.2556	29.6803	29.8523	29.4694	30.0454	29.0154	29.1092	29.6288	28.9671	28.7644	28.3165	28.8409	29.0813	28.934	28.6926	29.0796	28.6303	28.9415	28.5478	28.8947	28.5039	28.5907	29.1573	28.5972	28.9155	29.0857	28.7266	29.0736	29.616	29.8776	28.2879	28.5423	28.9313	29.4967	28.8213	28.9104	29.2788
31.674	31.5359	31.7944	31.4746	31.2493	31.69	30.9045	30.2896	31.1256	30.8686	30.9739	31.0365	30.9142	30.9653	30.6794	30.3088	30.6985	30.9368	30.5081	30.8503	30.2395	30.676	30.8246	30.809	30.1552	31.07	29.9492	30.4108	30.4477	30.2605	30.0893	30.2595	31.1707	31.0758	31.0636	30.4324	30.7051	30.73	31.3111	31.4654	30.5679	30.1306	31.1193	31.4362	30.5252	30.3814	30.6593
23.4913	23.9653	23.895	24.9007	24.1066	24.5743	25.0559	26.2199	23.6807	26.0659	23.4077	23.9193	24.4889	NaN	25.2439	24.5379	25.1675	24.3191	23.9756	24.7193	23.4646	24.4986	23.9365	25.5153	24.0595	24.54	23.9818	23.9873	24.7015	23.8943	23.9277	24.2199	23.9492	24.3205	25.2225	24.9317	25.3729	25.6415	25.5705	24.8028	26.8772	24.0761	23.5926	24.5843	23.7311	24.2833	NaN
30.2591	30.0917	30.2795	30.0624	29.5812	30.3008	29.9881	29.4331	29.7655	29.9549	29.4294	30.1117	30.2507	30.485	30.3015	29.3915	30.055	30.4051	29.3992	29.7842	29.0809	30.1391	30.103	30.0449	29.69	29.6076	29.5876	29.7811	29.3872	29.8251	28.8809	29.5779	29.9475	29.7062	29.8614	29.5639	29.509	29.5333	30.0259	30.2964	29.444	29.6288	29.9915	30.1246	29.4122	29.9404	30.1166
NaN	20.8296	22.8907	21.3189	NaN	NaN	21.7706	24.2233	23.5543	22.4683	NaN	22.778	22.5658	25.1974	25.9254	28.2272	25.3145	NaN	27.7796	23.3913	22.6982	26.3727	22.2519	23.8645	20.7859	23.2727	NaN	22.3264	27.473	21.3439	23.2141	22.0877	NaN	19.7729	25.9403	27.0085	NaN	26.0141	24.0086	24.3877	28.0072	NaN	24.2823	24.3818	NaN	24.5513	29.4206
25.5339	26.7107	28.0614	25.9498	25.2215	24.4391	25.9305	25.7196	25.6677	25.9238	NaN	26.8278	25.5766	27.0178	24.4795	26.722	26.2872	25.0224	25.5139	25.3119	23.855	24.1134	25.9211	25.5242	27.2812	24.4129	25.7278	25.5022	26.1673	25.9671	26.4688	27.0753	25.5427	24.1828	25.833	24.6481	25.6564	25.9228	25.771	28.1826	25.7641	25.0312	25.8487	26.0628	24.3968	24.0768	25.3562
29.8951	29.8697	29.7854	29.6843	29.7915	29.7913	28.5335	28.7219	29.6578	29.1017	29.5583	28.7561	28.9939	29.5884	28.7828	28.4451	28.7697	29.0025	28.8141	28.5111	29.2129	28.8178	29.2972	28.8443	29.4094	28.8037	29.261	29.2674	28.7095	29.2622	29.1145	29.3589	29.6653	29.4686	29.277	29.2549	29.0854	29.4022	29.4829	29.4057	28.9276	29.234	29.407	29.2346	28.5174	29.615	28.8772
22.556	23.322	23.9518	23.4288	NaN	NaN	24.1994	NaN	22.7435	22.6788	NaN	22.9471	23.543	NaN	NaN	23.0161	23.0921	NaN	NaN	22.68	NaN	23.1301	NaN	22.4426	23.685	NaN	NaN	NaN	23.5259	22.7589	22.9031	23.7481	NaN	NaN	22.2147	NaN	NaN	23.3818	23.033	24.046	22.6544	NaN	NaN	NaN	NaN	21.3648	NaN
28.65	28.7715	28.4247	28.5998	28.9033	29.1046	29.3889	28.9742	28.4832	28.7879	28.8239	28.6827	28.9462	28.9561	29.1512	28.5768	28.6693	28.9178	28.9133	28.9363	28.0013	29.2077	28.13	28.9054	28.2728	28.9132	28.2595	28.4786	29.0619	27.8506	28.0193	28.0807	29.0037	28.9164	28.3147	28.7244	28.4863	28.299	29.0213	28.8053	28.8274	28.1801	28.5638	28.7325	29.1884	28.2763	29.2225
22.31	NaN	23.9437	22.6424	NaN	22.1583	NaN	NaN	23.0247	24.3309	NaN	23.1167	23.489	24.6486	22.9215	23.976	24.0577	23.3898	25.0161	25.0367	NaN	23.7842	24.414	24.0312	21.9201	25.5112	22.6219	23.0744	23.7913	24.0209	22.3774	23.1482	NaN	23.6391	21.354	23.245	21.7875	21.9454	23.5561	23.5933	23.4906	23.413	23.0783	25.254	23.3832	23.7107	NaN
26.5826	26.9223	26.5274	26.7797	26.6875	27.2574	27.2268	26.6958	26.4973	26.7853	26.6718	26.7636	26.9468	26.7516	27.0679	26.2241	26.3932	26.8477	26.1926	26.1826	25.7898	26.3214	26.516	26.5962	26.6221	26.4264	26.3424	26.4574	26.5194	26.2341	25.9423	26.2478	26.8088	26.7402	26.2686	26.2418	26.5117	26.565	26.7077	26.7497	26.2915	26.4687	26.8266	26.2388	26.4109	26.8202	27.1172
30.5431	30.5527	30.3805	30.4681	30.5511	30.7455	30.3356	29.9847	30.255	30.3792	30.2519	30.0528	30.3903	31.0088	30.3851	30.2166	30.1706	30.2704	30.0219	30.0869	30.5707	30.193	30.4423	30.2391	30.6066	30.2149	30.584	30.3972	30.0101	30.4659	30.2506	30.3324	30.4769	30.5437	30.2637	30.043	29.9589	30.3244	30.2319	30.4396	30.2692	30.3585	30.5207	30.1321	30.4108	30.6219	30.2997
24.739	NaN	23.8401	23.9701	23.8868	23.7838	23.5773	23.5162	23.8106	24.4174	NaN	23.8217	NaN	NaN	24.0885	23.2281	23.6781	24.0736	23.482	23.7675	23.2745	23.7298	24.1268	NaN	23.562	23.6374	NaN	23.7822	23.68	23.1807	23.165	23.2086	23.8479	NaN	23.9096	23.6044	23.6273	NaN	24.0257	22.2151	NaN	23.689	23.8333	NaN	23.5714	NaN	24.1905
21.9327	22.2547	NaN	22.1824	NaN	NaN	23.094	NaN	NaN	22.7354	NaN	22.4763	22.7317	23.3681	23.0592	23.016	23.1043	NaN	22.2699	23.2857	23.1228	NaN	23.389	22.5642	NaN	23.6523	23.3525	NaN	22.7751	23.0276	NaN	22.4656	NaN	NaN	NaN	NaN	NaN	NaN	22.7608	22.7071	23.188	23.8329	22.419	22.2699	22.4078	23.1475	23.3557
28.0001	28.2915	27.9544	28.4139	27.8173	28.6463	28.1634	28.3941	28.029	28.258	27.6453	28.64	28.2596	28.8816	28.4035	28.2079	28.6112	28.635	28.3775	28.5166	27.4706	28.6012	28.3517	28.6574	28.4247	28.2544	27.7222	27.8105	28.2852	27.9857	27.3084	27.945	27.6428	28.1773	27.9589	27.9492	27.6927	27.4861	28.1366	28.4221	28.5817	28.1441	28.2791	28.0759	28.1648	28.1061	27.816
26.1052	26.2232	26.1989	25.872	25.8106	25.9287	25.6848	24.5387	25.6433	25.4531	25.9501	24.9121	26.0552	25.7915	26.3128	26.6164	26.7638	25.9496	26.3352	26.8108	25.7642	26.7653	26.765	26.6987	25.9613	27.1228	26.3877	26.5325	26.4345	26.1106	25.5594	25.6209	25.8676	25.4009	25.291	25.7554	25.4179	25.1354	26.3606	26.3201	26.4501	24.5898	25.9468	25.9906	26.2388	26.2515	26.3198
25.0653	24.9709	25.8147	25.6677	25.4804	NaN	25.5519	24.7662	25.0276	25.0305	24.8788	25.7619	25.5837	26.1116	24.4545	25.217	25.4415	25.532	26.9382	25.2268	24.3119	25.3223	25.8598	25.4826	25.9532	26.4129	24.4209	25.1227	26.8616	24.7031	24.9073	25.4306	24.9792	25.2362	25.0842	24.8204	24.842	25.0441	28.7285	25.7823	25.5247	25.9386	26.1062	26.2382	25.3077	25.3337	26.7852
24.8445	26.4647	25.6805	26.4761	26.1555	26.396	27.0167	25.486	24.8417	26.1035	25.5369	26.0118	26.5161	26.1719	27.3405	26.3023	26.766	26.7038	26.7854	25.5755	26.4708	26.5641	26.1023	25.2462	NaN	26.0855	25.8813	26.0874	26.8263	26.0001	25.9313	25.8434	NaN	26.1384	24.5134	27.0123	24.8122	25.431	28.0342	26.922	25.7283	26.119	27.0003	27.1241	26.4912	27.0818	26.5115
24.2148	23.88	23.5754	24.0095	NaN	23.8471	24.7552	NaN	NaN	25.3821	23.7508	NaN	24.9306	NaN	NaN	24.6507	24.3951	25.0877	23.6092	24.7668	NaN	24.3072	24.2746	24.1796	23.9639	NaN	24.529	NaN	24.9486	24.4529	23.9781	24.1965	23.1426	24.5909	24.6285	24.4082	24.5437	24.0723	24.2389	23.9593	24.0048	NaN	24.3304	24.9332	24.1476	23.6745	24.1723
NaN	24.3029	23.6901	24.459	NaN	NaN	25.3126	NaN	NaN	23.558	NaN	NaN	24.449	NaN	24.9717	24.6969	24.4609	NaN	23.9003	22.8891	NaN	24.0627	22.4596	NaN	NaN	24.1849	23.5965	24.4866	24.533	23.7386	NaN	23.5322	23.6956	NaN	22.8118	24.9531	NaN	20.9556	25.6131	23.0068	25.1397	NaN	24.3496	25.187	23.9366	23.9935	24.8904
29.8818	29.5825	30.2849	30.7456	29.0708	31.1624	31.3966	31.0918	30.33	29.8104	30.4674	31.2595	31.0862	31.1755	32.9343	34.5849	32.3258	31.2489	33.3282	30.3709	31.905	32.9737	30.2033	31.2296	31.6674	31.4242	30.6492	31.4446	34.6192	30.9162	32.2744	30.875	30.0133	30.1223	32.6616	33.5993	30.6394	33.6813	31.7495	31.4902	34.1361	31.2713	32.1422	32.0505	30.8747	32.0167	35.2123
30.9535	30.7373	31.3515	31.88	30.3346	32.8691	32.7451	32.1075	30.9992	30.4858	31.7547	31.9763	32.3943	32.9576	34.9075	35.2268	32.9402	32.1352	34.653	30.9392	32.954	33.8321	31.8098	32.4929	32.942	32.5745	31.5228	32.6319	34.8749	31.7726	32.8428	31.788	31.2742	31.2886	33.5559	34.5717	31.5591	34.0528	32.8723	32.3109	35.0783	32.2418	32.8544	33.1483	31.4575	32.8425	36.8703
27.1757	27.1673	27.1738	27.1698	26.8064	27.5688	27.2937	26.5271	26.5658	26.6927	27.0853	26.8655	26.951	26.1501	26.1957	26.1744	26.1005	27.1399	26.298	26.5042	26.1408	26.3609	26.5148	25.9687	25.9862	26.5656	26.5019	26.3347	26.3341	25.9856	25.3207	25.9868	27.3204	27.3489	26.551	27.1832	27.1387	27.0353	26.648	27.0729	25.8184	26.0943	26.6218	26.741	26.4657	26.7397	27.1516
24.6142	24.7272	24.3093	25.5382	24.6941	26.64	25.8274	24.754	24.4955	25.364	24.2846	25.914	25.9321	25.8285	26.8283	24.2564	26.1031	25.205	25.9794	25.4517	24.8761	25.4801	26.9184	25.4254	26.0527	25.3412	25.9296	25.7596	24.7145	26.1674	25.2766	25.4839	25.1183	24.2082	24.0674	24.8725	NaN	23.4924	24.1315	24.359	24.5045	25.3231	24.6365	24.3842	24.7079	24.9002	NaN
23.618	24.3453	24.1984	24.9972	23.1437	24.416	25.163	23.9165	23.6422	23.3292	23.6584	24.1423	24.9515	23.9232	25.9595	24.4546	23.346	25.077	23.4611	23.6433	NaN	23.9865	23.3229	23.16	23.7693	23.4107	24.1987	23.8889	23.9761	NaN	NaN	NaN	24.3647	23.5531	23.3907	24.3404	23.0977	24.5808	23.4848	23.4373	24.1828	24.2001	24.0247	23.6765	23.2133	24.0562	NaN
NaN	NaN	NaN	NaN	26.5035	24.1005	26.6174	25.9715	25.0039	24.9179	25.903	25.0433	24.8199	NaN	26.6022	24.7536	24.1394	25.451	24.632	25.1383	26.1405	24.715	25.1246	24.8902	24.416	24.9223	24.8102	24.9237	24.7004	25.2214	25.9252	24.3366	NaN	24.9456	24.9886	26.2482	24.7166	24.7745	25.9615	26.0152	24.0966	26.2339	NaN	25.2692	24.6885	24.8134	NaN
27.3957	27.5192	27.2531	27.8829	26.6169	27.7686	25.9168	27.1851	27.4592	27.1103	27.1307	27.2921	25.9464	28.0952	25.5455	27.9316	27.7843	26.7414	27.9146	28.1403	28.3733	27.8259	28.7215	28.3057	28.3194	27.794	28.4068	28.1817	27.6449	28.4235	27.8691	28.6253	27.1721	28.7927	28.5976	28.2091	28.4461	27.7564	28.3436	28.6106	27.7757	27.9509	27.4751	28.0753	27.968	27.8984	27.6457
26.9082	26.8333	26.5789	26.6271	25.8972	25.3752	25.0764	25.4275	26.0456	26.1838	25.9662	25.814	26.3676	26.3412	25.235	27.3055	27.5923	26.2425	26.7292	27.3525	25.8782	27.2932	26.4184	27.599	26.0671	27.106	26.353	26.4712	26.8736	26.2034	25.5263	26.3663	25.4691	26.4845	26.5119	25.9974	25.6704	26.3141	26.4204	26.1966	27.6144	26.3477	25.2036	26.2614	27.025	26.6249	26.1785
NaN	24.312	24.1951	NaN	27.2933	25.6738	26.9714	26.6686	25.7977	24.3547	26.4528	24.8894	26.1054	25.2393	27.3503	24.4605	25.0921	26.0355	26.9967	24.7887	26.9776	26.2119	26.8832	25.0295	26.2885	26.5416	26.4461	26.7934	25.9959	26.16	26.2862	26.0071	NaN	25.9946	24.8171	NaN	NaN	26.108	NaN	NaN	26.2851	27.971	NaN	NaN	NaN	25.1679	NaN
28.1793	28.4606	28.1267	28.1223	28.0481	28.6222	28.4813	27.5792	27.2114	28.2029	28.5311	27.9384	28.2695	28.0341	28.8613	27.716	27.856	28.4116	27.6073	28.1234	27.3006	28.1697	27.9213	28.2439	27.73	28.5584	28.1535	27.9728	27.5637	27.899	27.2416	27.6442	28.6744	28.5144	28.3085	28.1388	27.7312	28.0491	29.0123	28.9714	27.4884	27.7968	27.9444	28.4751	28.2059	28.3671	28.5752
24.6565	24.1328	24.1544	24.4539	24.3693	NaN	23.7136	23.4383	24.6222	24.3534	24.1649	25.0461	24.6651	NaN	NaN	24.1312	24.5563	24.7747	24.4335	24.6802	NaN	24.9354	24.1666	24.356	24.3192	NaN	24.2347	24.5002	24.5854	24.4103	24.2178	24.4696	NaN	23.9052	24.1638	23.2857	24.3678	24.7948	NaN	23.2011	24.1401	23.9764	23.5978	23.5487	NaN	24.0261	NaN
26.1129	26.1088	25.4465	25.36	25.0697	24.2334	25.8775	24.7589	25.1408	26.7512	25.2521	25.5255	26.2523	25.8467	24.7161	25.3198	25.3114	26.0571	23.478	25.053	NaN	24.7371	23.1182	24.9104	23.3195	24.2117	23.0176	NaN	23.7633	24.4543	24.2453	NaN	25.0395	24.389	25.2287	24.3535	23.8295	24.1286	24.9787	25.7354	24.8198	23.4488	24.8334	25.1564	23.4105	23.5173	23.7903
26.0277	25.771	26.2051	25.8364	25.6017	25.867	25.3269	25.01	25.6022	25.054	25.3199	25.4523	25.3383	26.4813	25.8671	26.161	26.4771	25.2787	26.3614	26.6335	25.8487	26.4852	26.4701	26.4229	26.742	26.1643	26.2054	26.6084	26.8713	26.321	26.0155	25.7532	25.538	26.6947	27.3162	26.4526	26.6577	27.3791	26.5428	27.021	26.2775	25.9288	25.7435	25.8044	26.4402	26.2216	26.6783
24.3845	24.6287	23.9449	24.4569	24.7621	25.0936	24.9754	25.0592	NaN	24.6888	NaN	25.1219	NaN	25.2672	25.1749	24.4753	23.6434	24.8944	24.3807	25.2024	NaN	25.1977	25.1352	23.849	NaN	25.2574	24.9799	24.8179	24.8913	23.9944	23.8396	23.7626	24.3189	24.9378	24.9494	24.9994	24.427	25.1003	24.7653	25.6073	23.8773	25.084	24.7144	24.936	24.7998	24.3469	25.7309
28.7656	28.8096	29.1424	28.8042	29.6279	26.7361	29.7734	32.1956	26.2944	26.9729	29.6038	28.7141	26.5179	25.1657	29.4774	28.9106	28.8658	26.544	29.3009	28.753	29.013	26.5969	28.999	27.6933	26.0194	32.2444	27.5717	26.7459	25.8904	29.2995	30.7796	28.6134	29.5625	26.9125	29.1862	29.2612	29.843	27.0638	29.5467	28.7004	26.5969	29.539	27.0384	28.9431	29.4048	26.4487	NaN
27.5021	27.7691	27.3186	27.4576	27.3844	28.0392	28.1169	27.9815	27.0497	27.4086	27.7507	27.8137	27.6256	27.2965	27.4039	27.131	27.3263	27.9321	27.7865	27.7657	27.2483	27.535	27.7341	27.6498	27.6898	27.5634	27.6971	27.8829	27.4282	27.3135	27.1053	27.5615	27.8381	27.3121	27.4079	28.0288	27.6118	27.8108	27.8619	28.1186	27.3753	27.8238	27.4537	27.9064	27.7425	27.7154	26.4359
28.9807	29.1373	28.9555	29.4505	29.4181	29.7488	30.2214	29.5142	29.0977	29.2047	28.9297	29.4525	29.8165	30.2105	30.3005	29.557	29.9577	29.607	29.9499	29.961	29.0666	30.083	30.077	29.6821	29.8533	30.1972	29.5962	29.4879	29.8015	29.4746	29.0096	29.5362	29.5926	30.4011	29.6725	30.1817	30.1603	30.4182	30.6435	30.2697	29.4155	29.9688	29.8232	29.973	30.0192	29.6378	30.9457
25.3683	25.0599	25.536	25.6163	25.7741	25.6633	25.9296	25.6544	25.2322	25.4715	25.6858	25.6871	25.5808	26.1274	26.6444	25.3304	25.5901	25.5861	25.6682	25.444	24.9911	25.6476	25.8298	25.6997	25.3561	25.9121	25.5559	25.737	25.4137	25.2536	24.8517	25.5717	25.9811	25.4286	25.6795	25.7127	25.1232	24.1628	24.4414	25.1384	25.4448	25.144	25.02	25.2216	26.1064	25.6281	26.2837
27.5204	27.604	27.1569	26.4257	26.5019	27.679	25.5957	25.0865	26.5461	25.4117	26.628	25.7231	24.9894	25.8593	24.862	26.8089	26.4991	25.69	24.3358	26.741	25.273	26.6672	25.8799	26.1695	25.7536	26.3437	25.512	26.1222	26.5809	25.5909	25.8812	25.6931	27.3369	25.6203	25.8925	26.0902	25.8377	24.3938	25.8791	26.2264	26.1618	25.5012	25.7736	26.8687	26.4508	25.6233	26.1696
24.1791	24.6515	24.3428	24.0899	25.6823	NaN	24.9062	25.2056	25.397	23.8904	25.1425	24.1538	25.6656	25.3613	24.8053	23.216	24.4269	25.4632	24.156	24.6439	25.3679	24.8745	24.144	24.7217	25.5934	NaN	24.8948	24.9247	24.2828	21.7993	25.3717	NaN	25.3637	24.9559	24.3028	NaN	NaN	NaN	24.1722	24.7383	24.2206	24.907	NaN	24.3645	NaN	25.1443	24.8012		+
[truncated: 73 more columns]

## Sheet:  Proteomics Low vs. Medium
Significant	-LOG(P-value)	Difference	Protein IDs	Majority protein IDs	Protein names	Gene names	Fasta headers	ENSG	ENSP	ENST	Isoform ID	Flybase	Gene name	MGI	PDB	UniProt names	WormBase	EC	eggNOG	Symbol color	Symbol type	Symbol size	Show label	Only identified by site	Reverse	Potential contaminant	GOBP name	GOMF name	GOCC name	GOBP slim name	GOCC slim name	KEGG name	Pfam	GSEA	Keywords	Corum	GOBP	GOMF	GOCC	GOBP slim	GOCC slim	Interpro	Interpro name	KEGG	MIM	PRINTS	PRINTS name	Prosite	Prosite name
+	9.609	-2.4492	A0A075B6J9	A0A075B6J9		IGLV2-18	sp|A0A075B6J9|LV218_HUMAN Immunoglobulin lambda variable 2-18 OS=Homo sapiens GN=IGLV2-18 PE=3 SV=2	ENSG00000211664	ENSP00000374845	ENST00000390310			IGLV2-18			A0A075B6J9_HUMAN				Color2 [A=255, R=169, G=169, B=169]	1	4											V-set	chr22q11	Completeproteome;Proteomicsidentification;Referenceproteome							IPR003599;IPR007110;IPR013106;IPR013783	Ig_sub;Ig_V-set;Ig-like_dom;Ig-like_fold					PS50835	IG_LIKE
+	5.59159	-1.04792	A0A075B6K8;A0A0B4J231;P0CG04;B9A064	A0A075B6K8;A0A0B4J231;P0CG04;B9A064	Ig lambda-1 chain C regions;Immunoglobulin lambda-like polypeptide 5	IGLC1;IGLL5	tr|A0A075B6K8|A0A075B6K8_HUMAN Ig lambda-1 chain C regions (Fragment) OS=Homo sapiens GN=IGLC1 PE=4 SV=1;tr|A0A0B4J231|A0A0B4J231_HUMAN Immunoglobulin lambda-like polypeptide 5 OS=Homo sapiens GN=IGLL5 PE=1 SV=1;sp|P0CG04|LAC1_HUMAN Ig lambda-1 chain C reg	ENSG00000211675;ENSG00000254709	ENSP00000374855;ENSP00000431254;ENSP00000434368;ENSP00000436353	ENST00000390321;ENST00000526893;ENST00000531372;ENST00000532223	B9A064-1;B9A064-2		IGLC1;IGLL5		1ZVO;2FB4;2IG2	A0A075B6K8_HUMAN;A0A0B4J231_HUMAN;IGLL5_HUMAN;LAC1_HUMAN			NOG76644	Color2 [A=255, R=169, G=169, B=169]	1	4					activation of immune response;biological regulation;cellular component organization;cellular component organization or biogenesis;cellular membrane organization;cellular process;complement activation;complement activation, classical pathway;defense response;endocytosis;establishment of localization;humoral immune response;immune effector process;immune response;immune system process;innate immune…	antigen binding;binding	blood microparticle;cell part;extracellular membrane-bounded organelle;extracellular organelle;extracellular region;extracellular region part;extracellular space;extracellular vesicular exosome;membrane;membrane-bounded organelle;membrane-bounded vesicle;organelle;plasma membrane;vesicle	biological regulation;cellular component organization;cellular membrane organization;cellular process;endocytosis;establishment of localization;immune system process;macromolecule metabolic process;membrane invagination;membrane organization;metabolic process;primary metabolic process;protein metabolic process;response to stimulus;response to stress;transport;vesicle-mediated transport	cell part;extracellular organelle;extracellular region;extracellular space;membrane;organelle;plasma membrane;vesicle		C1-set	BYSTRYKH_HEMATOPOIESIS_STEM_CELL_QTL_TRANS;CERIBELLI_PROMOTERS_INACTIVE_AND_BOUND_BY_NFY;chr22q11;LINDGREN_BLADDER_CANCER_CLUSTER_2B;TARTE_PLASMA_CELL_VS_PLASMABLAST_UP	3D-structure;Alternativesplicing;Bence-Jonesprotein;Completeproteome;Directproteinsequencing;Disulfidebond;ImmunoglobulinCregion;Immunoglobulindomain;Proteomicsidentification;Referenceproteome;Secreted;Signal		GO:0002252;GO:0002253;GO:0002376;GO:0002682;GO:0002684;GO:0006810;GO:0006897;GO:0006898;GO:0006950;GO:0006952;GO:0006955;GO:0006956;GO:0006958;GO:0006959;GO:0008152;GO:0009987;GO:0010324;GO:0016043;GO:0016044;GO:0016192;GO:0019538;GO:0043170;GO:0044238;GO:0045087;GO:0048518;GO:0048583;GO:0048584;GO:0050776;GO:0050778;GO:0050789;GO:0050896;GO:0051234;GO:0061024;GO:0065007;GO:0071840;GO:0072376	GO:0003823;GO:0005488	GO:0005576;GO:0005615;GO:0005886;GO:0016020;GO:0031982;GO:0031988;GO:0043226;GO:0043227;GO:0043230;GO:0044421;GO:0044464;GO:0065010;GO:0070062;GO:0072562	GO:0002376;GO:0006810;GO:0006897;GO:0006950;GO:0008152;GO:0009987;GO:0010324;GO:0016043;GO:0016044;GO:0016192;GO:0019538;GO:0043170;GO:0044238;GO:0050896;GO:0051234;GO:0061024;GO:0065007	GO:0005576;GO:0005615;GO:0005886;GO:0016020;GO:0031982;GO:0043226;GO:0043230;GO:0044464	IPR003006;IPR003597;IPR007110;IPR013783	Ig/MHC_CS;Ig_C1-set;Ig-like_dom;Ig-like_fold		147220			PS00290;PS50835	IG_LIKE;IG_MHC
+	9.7037	-1.83075	A0A087WYJ9;A0A075B6N9;A0A1B0GUU9;P01871;P01871-2;P04220	A0A087WYJ9;A0A075B6N9;A0A1B0GUU9;P01871;P01871-2;P04220	Ig mu chain C region;Ig mu heavy chain disease protein	IGHM	tr|A0A087WYJ9|A0A087WYJ9_HUMAN Ig mu chain C region OS=Homo sapiens GN=IGHM PE=1 SV=2;tr|A0A075B6N9|A0A075B6N9_HUMAN Ig mu chain C region (Fragment) OS=Homo sapiens GN=IGHM PE=1 SV=2;tr|A0A1B0GUU9|A0A1B0GUU9_HUMAN Ig mu chain C region (Fragment) OS=Homo sa	ENSG00000211899	ENSP00000375001;ENSP00000481881	ENST00000390559;ENST00000610838			IGHM		2AGJ	A0A075B6N9_HUMAN;A0A087WYJ9_HUMAN;IGHM_HUMAN;MUCB_HUMAN			NOG47782	Color2 [A=255, R=169, G=169, B=169]	1	4					adaptive immune response;antibacterial humoral response;antimicrobial humoral response;defense response;defense response to bacterium;defense response to Gram-negative bacterium;humoral immune response;immune response;immune system process;innate immune response;multi-organism process;response to bacterium;response to biotic stimulus;response to other organism;response to stimulus;response to str…	antigen binding;binding	blood microparticle;cell part;cell surface;extracellular membrane-bounded organelle;extracellular organelle;extracellular region part;extracellular space;extracellular vesicular exosome;hexameric IgM immunoglobulin complex;IgM immunoglobulin complex;IgM immunoglobulin complex, circulating;immunoglobulin complex;immunoglobulin complex, circulating;integral to membrane;intrinsic to membrane;macromo…	immune system process;multi-organism process;response to biotic stimulus;response to stimulus;response to stress	cell part;cell surface;extracellular organelle;extracellular space;immunoglobulin complex;macromolecular complex;membrane;organelle;plasma membrane;protein complex;vesicle		C1-set;V-set	ACEVEDO_FGFR1_TARGETS_IN_PROSTATE_CANCER_MODEL_UP;ANTIGEN_BINDING;BAKKER_FOXO3_TARGETS_DN;BAUS_TFF2_TARGETS_UP;BCAT.100_UP.V1_DN;BCAT_GDS748_DN;BORCZUK_MALIGNANT_MESOTHELIOMA_DN;BOSCO_EPITHELIAL_DIFFERENTIATION_MODULE;BOYLAN_MULTIPLE_MYELOMA_PCA1_UP;BRUINS_UVC_RESPONSE_VIA_TP53_GROUP_B;BYSTRYKH_HEMATOPOIESIS_STEM_CELL_QTL_TRANS;CADWELL_ATG16L1_TARGETS_DN;CHESLER_BRAIN_HIGHEST_GENETIC_VARIANCE;CHE…	3D-structure;Alternativesplicing;Cellmembrane;Completeproteome;Directproteinsequencing;Disulfidebond;Glycoprotein;ImmunoglobulinCregion;Immunoglobulindomain;Membrane;Polymorphism;Proteomicsidentification;Referenceproteome;Secreted;Transmembrane	IGHM-VPREB1-IGLL1 complex	GO:0002250;GO:0002376;GO:0006950;GO:0006952;GO:0006955;GO:0006959;GO:0009607;GO:0009617;GO:0019730;GO:0019731;GO:0042742;GO:0045087;GO:0050829;GO:0050896;GO:0051704;GO:0051707	GO:0003823;GO:0005488	GO:0005615;GO:0005886;GO:0009986;GO:0016020;GO:0016021;GO:0019814;GO:0031224;GO:0031982;GO:0031988;GO:0032991;GO:0042571;GO:0043226;GO:0043227;GO:0043230;GO:0043234;GO:0044421;GO:0044425;GO:0044464;GO:0065010;GO:0070062;GO:0071753;GO:0071754;GO:0071756;GO:0071757;GO:0072562	GO:0002376;GO:0006950;GO:0009607;GO:0050896;GO:0051704	GO:0005615;GO:0005886;GO:0009986;GO:0016020;GO:0019814;GO:0031982;GO:0032991;GO:0043226;GO:0043230;GO:0043234;GO:0044464	IPR003006;IPR003597;IPR003599;IPR007110;IPR013106;IPR013783	Ig/MHC_CS;Ig_C1-set;Ig_sub;Ig_V-set;Ig-like_dom;Ig-like_fold		147020;601495			PS00290;PS50835	IG_LIKE;IG_MHC
+	4.18677	-0.716278	A0A087X1J7;P22352;H0YBE4	A0A087X1J7;P22352	Glutathione peroxidase;Glutathione peroxidase 3	GPX3	tr|A0A087X1J7|A0A087X1J7_HUMAN Glutathione peroxidase OS=Homo sapiens GN=GPX3 PE=1 SV=1;sp|P22352|GPX3_HUMAN Glutathione peroxidase 3 OS=Homo sapiens GN=GPX3 PE=1 SV=2	ENSG00000211445	ENSP00000373477;ENSP00000429314;ENSP00000484258	ENST00000388825;ENST00000520059;ENST00000622181			GPX3		2R37	A0A087X1J7_HUMAN;GPX3_HUMAN;H0YBE4_HUMAN		1.11.1.9	COG0386	Color2 [A=255, R=169, G=169, B=169]	1	4					catabolic process;cellular catabolic process;cellular component assembly;cellular component organization;cellular component organization or biogenesis;cellular metabolic process;cellular process;cellular response to chemical stimulus;cellular response to hydrogen peroxide;cellular response to oxidative stress;cellular response to reactive oxygen species;cellular response to stimulus;cellular resp…	antioxidant activity;binding;catalytic activity;glutathione peroxidase activity;oxidoreductase activity;oxidoreductase activity, acting on peroxide as acceptor;peroxidase activity;protein binding;selenium binding;transcription factor binding	extracellular membrane-bounded organelle;extracellular organelle;extracellular region;extracellular region part;extracellular space;extracellular vesicular exosome;membrane-bounded organelle;membrane-bounded vesicle;organelle;vesicle	catabolic process;cellular component assembly;cellular component organization;cellular metabolic process;cellular process;macromolecular complex assembly;metabolic process;protein complex assembly;response to chemical stimulus;response to oxidative stress;response to stimulus;response to stress	extracellular organelle;extracellular region;extracellular space;organelle;vesicle	Arachidonic acid metabolism;Glutathione metabolism	GSHPx	ABBUD_LIF_SIGNALING_1_UP;ACEVEDO_FGFR1_TARGETS_IN_PROSTATE_CANCER_MODEL_DN;ANTIOXIDANT_ACTIVITY;AZARE_NEOPLASTIC_TRANSFORMATION_BY_STAT3_DN;BLALOCK_ALZHEIMERS_DISEASE_UP;BMI1_DN.V1_DN;BMI1_DN_MEL18_DN.V1_DN;BOQUEST_STEM_CELL_CULTURED_VS_FRESH_UP;BROWNE_HCMV_INFECTION_16HR_UP;BROWNE_HCMV_INFECTION_30MIN_UP;BROWNE_HCMV_INFECTION_8HR_UP;BRUINS_UVC_RESPONSE_EARLY_LATE;CATABOLIC_PROCESS;CCAATNNSNNNGCG…	3D-structure;Completeproteome;Directproteinsequencing;Oxidoreductase;Peroxidase;Polymorphism;Proteomicsidentification;Referenceproteome;Secreted;Selenocysteine;Signal		GO:0000302;GO:0006461;GO:0006950;GO:0006979;GO:0006982;GO:0008152;GO:0009056;GO:0009987;GO:0010035;GO:0016043;GO:0022607;GO:0033194;GO:0033554;GO:0034599;GO:0034614;GO:0042221;GO:0042542;GO:0042743;GO:0042744;GO:0043933;GO:0044237;GO:0044248;GO:0050896;GO:0051259;GO:0051260;GO:0051262;GO:0051289;GO:0051716;GO:0065003;GO:0070301;GO:0070887;GO:0071822;GO:0071840;GO:0072593	GO:0003824;GO:0004601;GO:0004602;GO:0005488;GO:0005515;GO:0008134;GO:0008430;GO:0016209;GO:0016491;GO:0016684	GO:0005576;GO:0005615;GO:0031982;GO:0031988;GO:0043226;GO:0043227;GO:0043230;GO:0044421;GO:0065010;GO:0070062	GO:0006461;GO:0006950;GO:0006979;GO:0008152;GO:0009056;GO:0009987;GO:0016043;GO:0022607;GO:0042221;GO:0044237;GO:0050896;GO:0065003	GO:0005576;GO:0005615;GO:0031982;GO:0043226;GO:0043230	IPR000889;IPR012336;IPR029759;IPR029760	Glutathione_peroxidase;GPX_AS;GPX_CS;Thioredoxin-like_fold	ko00480;ko00590	138321	PR01011	GLUTPROXDASE	PS00460;PS00763;PS51355	GLUTATHIONE_PEROXID_1;GLUTATHIONE_PEROXID_2;GLUTATHIONE_PEROXID_3
+	4.5021	-0.828814	A0A0A0MS08;P01857;A0A0A0MS07	A0A0A0MS08;P01857;A0A0A0MS07	Ig gamma-1 chain C region	IGHG1	tr|A0A0A0MS08|A0A0A0MS08_HUMAN Ig gamma-1 chain C region (Fragment) OS=Homo sapiens GN=IGHG1 PE=1 SV=1;sp|P01857|IGHG1_HUMAN Ig gamma-1 chain C region OS=Homo sapiens GN=IGHG1 PE=1 SV=1;tr|A0A0A0MS07|A0A0A0MS07_HUMAN Ig gamma-1 chain C region (Fragment) OS	ENSG00000211896	ENSP00000374984;ENSP00000374990;ENSP00000374991	ENST00000390542;ENST00000390548;ENST00000390549			IGHG1		1AJ7;1AQK;1BEY;1D5B;1D5I;1D6V;1DFB;1DN2;1E4K;1FC1;1FC2;1FCC;1GAF;1H3T;1H3U;1H3V;1H3W;1H3X;1H3Y;1HKL;1HZH;1I7Z;1L6X;1N7M;1OP3;1OQO;1OQX;1T83;1T89;1VGE;2DTS;2GJ7;2I5Y;2IWG;2J6E;2JB5;2JB6;2O5X;2O5Y;2O5Z;2OSL;2QAD;2QL1;2QQK;2QQL;2QQN;2QR0;2R56;2RCJ;2RCS;2VXQ;2WAH;3AGV;3AVE;3AY4;3B2U;3B2V;3BDY;3BE1;3BKY;3BN9;3BQU;3C08;3C09;3C2S;3CFJ;3CFK;3CSY;3D0L;3D0V;3D6G;3D85;3DJ9;3DNK;3DO3;3DRO;3DRQ;3DVG;3DVN;3EYF…	A0A0A0MS07_HUMAN;A0A0A0MS08_HUMAN;IGHG1_HUMAN			NOG313034	Color2 [A=255, R=169, G=169, B=169]	1	4					activation of immune response;biological regulation;complement activation;complement activation, classical pathway;defense response;humoral immune response;immune effector process;immune response;immune system process;innate immune response;macromolecule metabolic process;metabolic process;positive regulation of biological process;positive regulation of immune response;positive regulation of immu…	antigen binding;binding	blood microparticle;extracellular membrane-bounded organelle;extracellular organelle;extracellular region;extracellular region part;extracellular space;extracellular vesicular exosome;membrane-bounded organelle;membrane-bounded vesicle;organelle;vesicle	biological regulation;immune system process;macromolecule metabolic process;metabolic process;primary metabolic process;protein metabolic process;response to stimulus;response to stress	extracellular organelle;extracellular region;extracellular space;organelle;vesicle		C1-set	ANTIGEN_BINDING;chr14q32;COLLIS_PRKDC_SUBSTRATES;DARWICHE_PAPILLOMA_RISK_HIGH_DN;DARWICHE_PAPILLOMA_RISK_LOW_DN;DARWICHE_SKIN_TUMOR_PROMOTER_DN;DARWICHE_SQUAMOUS_CELL_CARCINOMA_DN;GAL_LEUKEMIC_STEM_CELL_UP;GOLDRATH_ANTIGEN_RESPONSE;GRAESSMANN_APOPTOSIS_BY_SERUM_DEPRIVATION_UP;GRAESSMANN_RESPONSE_TO_MC_AND_SERUM_DEPRIVATION_UP;GSE10325_BCELL_VS_LUPUS_BCELL_UP;GSE13493_DP_VS_CD4INTCD8POS_THYMOCYTE_…	3D-structure;Chromosomalrearrangement;Completeproteome;Directproteinsequencing;Disulfidebond;Glycoprotein;ImmunoglobulinCregion;Immunoglobulindomain;Proteomicsidentification;Referenceproteome;Secreted		GO:0002252;GO:0002253;GO:0002376;GO:0002682;GO:0002684;GO:0006950;GO:0006952;GO:0006955;GO:0006956;GO:0006958;GO:0006959;GO:0008152;GO:0019538;GO:0043170;GO:0044238;GO:0045087;GO:0048518;GO:0048583;GO:0048584;GO:0050776;GO:0050778;GO:0050789;GO:0050896;GO:0065007;GO:0072376	GO:0003823;GO:0005488	GO:0005576;GO:0005615;GO:0031982;GO:0031988;GO:0043226;GO:0043227;GO:0043230;GO:0044421;GO:0065010;GO:0070062;GO:0072562	GO:0002376;GO:0006950;GO:0008152;GO:0019538;GO:0043170;GO:0044238;GO:0050896;GO:0065007	GO:0005576;GO:0005615;GO:0031982;GO:0043226;GO:0043230	IPR003006;IPR003597;IPR007110;IPR013783	Ig/MHC_CS;Ig_C1-set;Ig-like_dom;Ig-like_fold		147100;254500			PS00290;PS50835	IG_LIKE;IG_MHC
+	2.18014	-0.828287	A0A0B4J1V2	A0A0B4J1V2		IGHV2-26	sp|A0A0B4J1V2|HV226_HUMAN Immunoglobulin heavy variable 2-26 OS=Homo sapiens GN=IGHV2-26 PE=3 SV=1	ENSG00000211951	ENSP00000375020	ENST00000390611			IGHV2-26			A0A0B4J1V2_HUMAN				Color2 [A=255, R=169, G=169, B=169]	1	4											V-set	chr14q32	Completeproteome;Proteomicsidentification;Referenceproteome							IPR007110;IPR013106;IPR013783	Ig_V-set;Ig-like_dom;Ig-like_fold					PS50835	IG_LIKE
+	3.03985	-0.798937	S4R460;A0A0B4J2B5	S4R460;A0A0B4J2B5		IGHV3OR16-9	tr|S4R460|S4R460_HUMAN Protein IGHV3OR16-9 OS=Homo sapiens GN=IGHV3OR16-9 PE=1 SV=2;tr|A0A0B4J2B5|A0A0B4J2B5_HUMAN Protein IGHV3OR16-9 (Fragment) OS=Homo sapiens GN=IGHV3OR16-9 PE=1 SV=1	ENSG00000270472	ENSP00000474363;ENSP00000475107	ENST00000354689;ENST00000558425			IGHV3OR16-9			A0A0B4J2B5_HUMAN;S4R460_HUMAN				Color2 [A=255, R=169, G=169, B=169]	1	4											V-set	chr16p11	Completeproteome;Proteomicsidentification;Referenceproteome							IPR007110;IPR013106;IPR013783	Ig_V-set;Ig-like_dom;Ig-like_fold					PS50835	IG_LIKE
+	3.68663	-0.865327	A0A0C4DH38	A0A0C4DH38		IGHV5-51	sp|A0A0C4DH38|HV551_HUMAN Immunoglobulin heavy variable 5-51 OS=Homo sapiens GN=IGHV5-51 PE=3 SV=1	ENSG00000211966	ENSP00000375035	ENST00000390626			IGHV5-51			A0A0C4DH38_HUMAN				Color2 [A=255, R=169, G=169, B=169]	1	4											V-set	chr14q32	Completeproteome;Proteomicsidentification;Referenceproteome							IPR007110;IPR013106;IPR013783	Ig_V-set;Ig-like_dom;Ig-like_fold					PS50835	IG_LIKE
+	4.43759	-1.34763	A0A0C4DH67;A0A0C4DH69	A0A0C4DH67;A0A0C4DH69		IGKV1-8;IGKV1-9	sp|A0A0C4DH67|KV108_HUMAN Immunoglobulin kappa variable 1-8 OS=Homo sapiens GN=IGKV1-8 PE=3 SV=1;sp|A0A0C4DH69|KV109_HUMAN Immunoglobulin kappa variable 1-9 OS=Homo sapiens GN=IGKV1-9 PE=3 SV=1	ENSG00000240671;ENSG00000241755	ENSP00000419211;ENSP00000419598	ENST00000493819;ENST00000495489			IGKV1-8;IGKV1-9			A0A0C4DH67_HUMAN;A0A0C4DH69_HUMAN				Color2 [A=255, R=169, G=169, B=169]	1	4											V-set	chr2p11	Completeproteome;Referenceproteome							IPR003599;IPR007110;IPR013106;IPR013783	Ig_sub;Ig_V-set;Ig-like_dom;Ig-like_fold					PS50835	IG_LIKE
+	2.08077	0.993931	A0A0U1RR20;Q92954-5;Q92954-4;Q92954-3;Q92954-6;Q92954-2;Q92954	A0A0U1RR20;Q92954-5;Q92954-4;Q92954-3;Q92954-6;Q92954-2;Q92954	Proteoglycan 4;Proteoglycan 4 C-terminal part	PRG4	tr|A0A0U1RR20|A0A0U1RR20_HUMAN Proteoglycan 4 OS=Homo sapiens GN=PRG4 PE=1 SV=1;sp|Q92954-5|PRG4_HUMAN Isoform E of Proteoglycan 4 OS=Homo sapiens GN=PRG4;sp|Q92954-4|PRG4_HUMAN Isoform D of Proteoglycan 4 OS=Homo sapiens GN=PRG4;sp|Q92954-3|PRG4_HUMAN Iso	ENSG00000116690	ENSP00000356453;ENSP00000356455;ENSP00000399679	ENST00000367483;ENST00000367485;ENST00000445192			PRG4			PRG4_HUMAN			NOG12793	Color2 [A=255, R=169, G=169, B=169]	1	4					biological regulation;cell proliferation;hemopoietic stem cell proliferation;immune response;immune system process;negative regulation of biological process;negative regulation of biosynthetic process;negative regulation of cellular biosynthetic process;negative regulation of cellular metabolic process;negative regulation of cellular process;negative regulation of cytokine biosynthetic process;ne…	binding;carbohydrate binding;cargo receptor activity;pattern binding;polysaccharide binding;receptor activity;scavenger receptor activity	extracellular region part;extracellular space	biological regulation;cell proliferation;immune system process;response to stimulus	extracellular space		Hemopexin;Somatomedin_B	ACEVEDO_LIVER_CANCER_DN;ACEVEDO_LIVER_CANCER_WITH_H3K27ME3_DN;ACEVEDO_NORMAL_TISSUE_ADJACENT_TO_LIVER_TUMOR_DN;BOQUEST_STEM_CELL_CULTURED_VS_FRESH_UP;CAIRO_HEPATOBLASTOMA_DN;CELL_PROLIFERATION_GO_0008283;CHEN_LIVER_METABOLISM_QTL_CIS;CHIANG_LIVER_CANCER_SUBCLASS_CTNNB1_DN;chr1q25;COULOUARN_TEMPORAL_TGFB1_SIGNATURE_DN;FORTSCHEGGER_PHF8_TARGETS_UP;GAVIN_FOXP3_TARGETS_CLUSTER_P7;GSE13306_LAMINA_PROP…	Alternativesplicing;Completeproteome;Disulfidebond;Glycoprotein;Polymorphism;Proteoglycan;Referenceproteome;Repeat;Secreted;Signal		GO:0001817;GO:0002376;GO:0006955;GO:0008283;GO:0009889;GO:0009890;GO:0009892;GO:0010556;GO:0010558;GO:0010605;GO:0019222;GO:0031323;GO:0031324;GO:0031326;GO:0031327;GO:0032675;GO:0042035;GO:0042036;GO:0042127;GO:0045408;GO:0045409;GO:0048519;GO:0048523;GO:0050789;GO:0050794;GO:0050896;GO:0051239;GO:0051246;GO:0051248;GO:0060255;GO:0065007;GO:0071425;GO:0080090	GO:0001871;GO:0004872;GO:0005044;GO:0005488;GO:0030246;GO:0030247;GO:0038024	GO:0005615;GO:0044421	GO:0002376;GO:0008283;GO:0050896;GO:0065007	GO:0005615	IPR000585;IPR001212;IPR018486;IPR018487;IPR020436	Hemopexin_CS;Hemopexin-like_dom;Hemopexin-like_repeat;Somatomedin_B_chordata;Somatomedin_B_dom		208250;604283	PR00022	SOMATOMEDINB	PS00024;PS00524;PS50958;PS51642	HEMOPEXIN;HEMOPEXIN_2;SMB_1;SMB_2
+	6.28148	-1.52167	G3XAK1;P26927;Q2TV78;Q2TV78-2;H7C0F8	G3XAK1;P26927;Q2TV78	Hepatocyte growth factor-like protein;Hepatocyte growth factor-like protein alpha chain;Hepatocyte growth factor-like protein beta chain;Putative macrophage stimulating 1-like protein	MST1;MST1L	tr|G3XAK1|G3XAK1_HUMAN Hepatocyte growth factor-like protein OS=Homo sapiens GN=MST1 PE=1 SV=1;sp|P26927|HGFL_HUMAN Hepatocyte growth factor-like protein OS=Homo sapiens GN=MST1 PE=1 SV=2;sp|Q2TV78|MST1L_HUMAN Putative macrophage stimulating 1-like protein	ENSG00000173531;ENSG00000186715	ENSP00000373234;ENSP00000394756;ENSP00000414287;ENSP00000438833;ENSP00000439273	ENST00000334998;ENST00000383728;ENST00000442552;ENST00000448220;ENST00000449682			MST1;MST1L		2ASU;4QT8	G3XAK1_HUMAN;H7C0F8_HUMAN;HGFL_HUMAN;MST1L_HUMAN			COG5640	Color2 [A=255, R=169, G=169, B=169]	1	4					cell motility;cellular component movement;cellular process;embryo implantation;gamete generation;locomotion;male gamete generation;multicellular organismal process;multicellular organismal reproductive process;reproductive process;sperm motility;spermatogenesis	catalytic activity;endopeptidase activity;hydrolase activity;peptidase activity;peptidase activity, acting on L-amino acid peptides;serine hydrolase activity;serine-type endopeptidase activity;serine-type peptidase activity	extracellular membrane-bounded organelle;extracellular organelle;extracellular region;extracellular region part;extracellular vesicular exosome;membrane-bounded organelle;membrane-bounded vesicle;organelle;vesicle	cell motility;cellular component movement;cellular process;locomotion;multicellular organismal process	extracellular organelle;extracellular region;organelle;vesicle		Kringle;PAN_1;Trypsin	BENPORATH_MYC_TARGETS_WITH_EBOX;CAIRO_LIVER_DEVELOPMENT_DN;CERVERA_SDHB_TARGETS_2;chr3p21;CREIGHTON_ENDOCRINE_THERAPY_RESISTANCE_2;CTGCAGY_UNKNOWN;DANG_BOUND_BY_MYC;DODD_NASOPHARYNGEAL_CARCINOMA_UP;GATAAGR_V$GATA_C;GGGCGGR_V$SP1_Q6;GRUETZMANN_PANCREATIC_CANCER_DN;GSE12366_GC_BCELL_VS_PLASMA_CELL_DN;GSE1448_ANTI_VALPHA2_VS_VBETA5_DP_THYMOCYTE_UP;GSE1448_CTRL_VS_ANTI_VALPHA2_DP_THYMOCYTE_DN;GSE1758…	3D-structure;Alternativesplicing;Completeproteome;Directproteinsequencing;Disulfidebond;Glycoprotein;Hydrolase;Kringle;Polymorphism;Protease;Proteomicsidentification;Referenceproteome;Repeat;Secreted;Serineproteasehomolog;Signal		GO:0006928;GO:0007276;GO:0007283;GO:0007566;GO:0009987;GO:0022414;GO:0030317;GO:0032501;GO:0040011;GO:0048232;GO:0048609;GO:0048870	GO:0003824;GO:0004175;GO:0004252;GO:0008233;GO:0008236;GO:0016787;GO:0017171;GO:0070011	GO:0005576;GO:0031982;GO:0031988;GO:0043226;GO:0043227;GO:0043230;GO:0044421;GO:0065010;GO:0070062	GO:0006928;GO:0009987;GO:0032501;GO:0040011;GO:0048870	GO:0005576;GO:0031982;GO:0043226;GO:0043230	IPR000001;IPR001254;IPR001314;IPR003014;IPR003609;IPR009003;IPR013806;IPR018056;IPR024174	HGF-like;Kringle;Kringle_CS;Kringle-like;Pan_app;PAN-1_domain;Peptidase_S1;Peptidase_S1A;Trypsin-like_Pept_dom		142408	PR00722	CHYMOTRYPSIN	PS00021;PS50070;PS50240;PS50948	KRINGLE_1;KRINGLE_2;PAN;TRYPSIN_DOM
+	3.17872	-0.58961	H0YDX6;H0YD13;H0YD17;H0YDW7;H0YCV9;H0Y2P0;H0Y5E4;P16070-15;P16070-18;P16070-12;P16070-14;P16070-13;P16070-11;P16070-10;P16070-16;P16070-8;P16070-9;P16070-17;P16070-6;P16070-4;P16070-3;P16070-7;P16070-5;P16070;E9PKC6	H0YDX6;H0YD13;H0YD17;H0YDW7;H0YCV9;H0Y2P0;H0Y5E4;P16070-15;P16070-18;P16070-12;P16070-14;P16070-13;P16070-11;P16070-10;P16070-16;P16070-8;P16070-9;P16070-17;P16070-6;P16070-4;P16070-3;P16070-7;P16070-5;P16070;E9PKC6	CD44 antigen	CD44	tr|H0YDX6|H0YDX6_HUMAN CD44 antigen (Fragment) OS=Homo sapiens GN=CD44 PE=1 SV=1;tr|H0YD13|H0YD13_HUMAN CD44 antigen OS=Homo sapiens GN=CD44 PE=1 SV=2;tr|H0YD17|H0YD17_HUMAN CD44 antigen (Fragment) OS=Homo sapiens GN=CD44 PE=1 SV=8;tr|H0YDW7|H0YDW7_HUMAN C	ENSG00000026508	ENSP00000263398;ENSP00000278386;ENSP00000279452;ENSP00000309732;ENSP00000389830;ENSP00000392331;ENSP00000398099;ENSP00000398632;ENSP00000404447;ENSP00000432405;ENSP00000432704;ENSP00000432718;ENSP00000434465;ENSP00000434530;ENSP00000435377	ENST00000263398;ENST00000278386;ENST00000279452;ENST00000352818;ENST00000415148;ENST00000428726;ENST00000433892;ENST00000434472;ENST00000442151;ENST00000525211;ENST00000526000;ENST00000526025;ENST00000526669;ENST00000527889;ENST00000528455	P16070-1;P16070-10;P16070-11;P16070-12;P16070-18;P16070-19;P16070-4		CD44		1POZ;1UUH;2I83;4PZ3;4PZ4	CD44_HUMAN;E9PKC6_HUMAN;H0Y2P0_HUMAN;H0Y5E4_HUMAN;H0YCV9_HUMAN;H0YD13_HUMAN;H0YD17_HUMAN;H0YDW7_HUMAN;H0YDX6_HUMAN			NOG41023	Color2 [A=255, R=169, G=169, B=169]	1	4					amine metabolic process;aminoglycan catabolic process;aminoglycan metabolic process;anatomical structure development;anatomical structure morphogenesis;biological adhesion;biological regulation;blood coagulation;branching involved in prostate gland morphogenesis;branching involved in ureteric bud morphogenesis;branching morphogenesis of a tube;carbohydrate catabolic process;carbohydrate metabolic…	binding;carbohydrate binding;catalytic activity;collagen binding;glycosaminoglycan binding;hexosaminidase activity;hyaluronic acid binding;hyalurononglucosaminidase activity;hydrolase activity;hydrolase activity, acting on glycosyl bonds;hydrolase activity, hydrolyzing O-glycosyl compounds;pattern binding;polysaccharide binding;protein binding	adherens junction;anchoring junction;basolateral plasma membrane;cell junction;cell part;cell surface;cell-substrate adherens junction;cell-substrate junction;cytoplasm;cytoplasmic part;external side of plasma membrane;extracellular membrane-bounded organelle;extracellular organelle;extracellular region part;extracellular vesicular exosome;focal adhesion;Golgi apparatus;integral to membrane;integ…	amine metabolic process;anatomical structure development;anatomical structure morphogenesis;biological adhesion;biological regulation;carbohydrate metabolic process;catabolic process;cell adhesion;cell motility;cellular component disassembly;cellular component movement;cellular component organization;cellular process;coagulation;developmental process;extracellular matrix organization;extracellula…	cell part;cell surface;cytoplasm;extracellular organelle;Golgi apparatus;intracellular membrane-bounded organelle;intracellular organelle;macromolecular complex;membrane;organelle;plasma membrane;protein complex;receptor complex;vesicle	ECM-receptor interaction;Hematopoietic cell lineage;Shigellosis	Xlink	ABRAHAM_ALPC_VS_MULTIPLE_MYELOMA_UP;ACEVEDO_FGFR1_TARGETS_IN_PROSTATE_CANCER_MODEL_UP;ACEVEDO_LIVER_CANCER_WITH_H3K27ME3_DN;AMIT_EGF_RESPONSE_480_HELA;AMUNDSON_POOR_SURVIVAL_AFTER_GAMMA_RADIATION_8G;BARIS_THYROID_CANCER_DN;BASSO_B_LYMPHOCYTE_NETWORK;BASSO_CD40_SIGNALING_UP;BENPORATH_EED_TARGETS;BENPORATH_SUZ12_TARGETS;BERENJENO_TRANSFORMED_BY_RHOA_UP;BIOCARTA_MONOCYTE_PATHWAY;BLALOCK_ALZHEIMERS_D…	3D-structure;Alternativesplicing;Bloodgroupantigen;Celladhesion;Cellmembrane;Completeproteome;Directproteinsequencing;Disulfidebond;Glycoprotein;Membrane;Phosphoprotein;Polymorphism;Proteoglycan;Proteomicsidentification;Pyrrolidonecarboxylicacid;Receptor;Referenceproteome;Signal;Transmembrane;Transmembranehelix		GO:0000272;GO:0001658;GO:0001763;GO:0001932;GO:0001934;GO:0002009;GO:0002246;GO:0002376;GO:0003006;GO:0005975;GO:0005976;GO:0006022;GO:0006026;GO:0006027;GO:0006807;GO:0006928;GO:0006950;GO:0007155;GO:0007159;GO:0007160;GO:0007165;GO:0007166;GO:0007596;GO:0007599;GO:0008152;GO:0009056;GO:0009057;GO:0009308;GO:0009611;GO:0009653;GO:0009719;GO:0009888;GO:0009893;GO:0009966;GO:0009967;GO:0009968;GO:…	GO:0001871;GO:0003824;GO:0004415;GO:0004553;GO:0005488;GO:0005515;GO:0005518;GO:0005539;GO:0005540;GO:0015929;GO:0016787;GO:0016798;GO:0030246;GO:0030247	GO:0005737;GO:0005794;GO:0005886;GO:0005887;GO:0005912;GO:0005924;GO:0005925;GO:0009897;GO:0009986;GO:0016020;GO:0016021;GO:0016323;GO:0030054;GO:0030055;GO:0031224;GO:0031226;GO:0031982;GO:0031988;GO:0032991;GO:0035692;GO:0043226;GO:0043227;GO:0043229;GO:0043230;GO:0043231;GO:0043234;GO:0043235;GO:0044421;GO:0044424;GO:0044425;GO:0044444;GO:0044459;GO:0044464;GO:0065010;GO:0070062;GO:0070161	GO:0002376;GO:0005975;GO:0005976;GO:0006807;GO:0006928;GO:0006950;GO:0007155;GO:0007165;GO:0008152;GO:0009056;GO:0009308;GO:0009653;GO:0009719;GO:0009987;GO:0016043;GO:0022411;GO:0022610;GO:0030198;GO:0031399;GO:0032501;GO:0032502;GO:0040011;GO:0042221;GO:0043062;GO:0043170;GO:0044238;GO:0044281;GO:0048856;GO:0048870;GO:0050817;GO:0050878;GO:0050896;GO:0065007	GO:0005737;GO:0005794;GO:0005886;GO:0009986;GO:0016020;GO:0031982;GO:0032991;GO:0043226;GO:0043229;GO:0043230;GO:0043231;GO:0043234;GO:0043235;GO:0044464	IPR000538;IPR001231;IPR016186;IPR016187	CD44_antigen;C-type_lectin_fold;C-type_lectin-like;Link	ko04512;ko04640;ko05131	107269;172290;609027	PR00658;PR01265	CD44;LINKMODULE	PS01241;PS50963	LINK_1;LINK_2
+	4.80684	2.03002	I3L145;P04278;P04278-5;I3L2X4;B4DYU0;P04278-2;P04278-3;I3L1J1;A0A0C4DGN2;P04278-4;I3L2F1;B0FWH5;I3L4B9;B0FWH6;I3L1G4;I3L1C1;B0FWH7;I3L0M1	I3L145;P04278;P04278-5;I3L2X4;B4DYU0;P04278-2;P04278-3;I3L1J1;A0A0C4DGN2;P04278-4;I3L2F1;B0FWH5	Sex hormone-binding globulin	SHBG	tr|I3L145|I3L145_HUMAN Sex hormone-binding globulin OS=Homo sapiens GN=SHBG PE=1 SV=1;sp|P04278|SHBG_HUMAN Sex hormone-binding globulin OS=Homo sapiens GN=SHBG PE=1 SV=2;sp|P04278-5|SHBG_HUMAN Isoform 5 of Sex hormone-binding globulin OS=Homo sapiens GN=SH	ENSG00000129214	ENSP00000345675;ENSP00000369816;ENSP00000388867;ENSP00000393426;ENSP00000458181;ENSP00000458199;ENSP00000458559;ENSP00000458719;ENSP00000458816;ENSP00000458858;ENSP00000458875;ENSP00000458973;ENSP00000459620;ENSP00000459826;ENSP00000459999;ENSP00000460219;ENSP00000461133;ENSP00000461743	ENST00000340624;ENST00000380450;ENST00000416273;ENST00000441599;ENST00000570353;ENST00000570547;ENST00000571153;ENST00000572182;ENST00000572262;ENST00000574539;ENST00000575314;ENST00000575618;ENST00000575729;ENST00000575903;ENST00000576152;ENST00000576478;ENST00000576728;ENST00000576830	P04278-1;P04278-3;P04278-4;P04278-5		SHBG		1D2S;1F5F;1KDK;1KDM;1LHN;1LHO;1LHU;1LHV;1LHW	A0A0C4DGN2_HUMAN;B0FWH5_HUMAN;B0FWH6_HUMAN;B0FWH7_HUMAN;B4DYU0_HUMAN;I3L0M1_HUMAN;I3L145_HUMAN;I3L1C1_HUMAN;I3L1G4_HUMAN;I3L1J1_HUMAN;I3L2F1_HUMAN;I3L2X4_HUMAN;I3L4B9_HUMAN;SHBG_HUMAN			NOG39525	Color2 [A=255, R=169, G=169, B=169]	1	4					cell growth;cellular process;cellular process involved in reproduction;developmental cell growth;developmental growth;developmental process;developmental process involved in reproduction;growth;primary spermatocyte growth;reproductive process	androgen binding;binding;hormone binding;lipid binding;steroid binding	extracellular membrane-bounded organelle;extracellular organelle;extracellular region;extracellular region part;extracellular vesicular exosome;membrane-bounded organelle;membrane-bounded vesicle;organelle;vesicle	cell growth;cellular process;developmental process;growth	extracellular organelle;extracellular region;organelle;vesicle		Laminin_G_1	ACEVEDO_LIVER_CANCER_DN;ACEVEDO_LIVER_TUMOR_VS_NORMAL_ADJACENT_TISSUE_DN;CAIRO_HEPATOBLASTOMA_DN;chr17p13;E2F1_UP.V1_UP;GSE13411_NAIVE_BCELL_VS_PLASMA_CELL_DN;GSE14350_TREG_VS_TEFF_IN_IL2RB_KO_DN;GSE14769_UNSTIM_VS_20MIN_LPS_BMDM_UP;GSE17721_CTRL_VS_LPS_0.5H_BMDM_DN;GSE17721_CTRL_VS_POLYIC_0.5H_BMDM_DN;GSE17721_LPS_VS_GARDIQUIMOD_12H_BMDM_UP;GSE17721_POLYIC_VS_PAM3CSK4_2H_BMDM_DN;GSE22886_TH1_VS_…	3D-structure;Alternativesplicing;Completeproteome;Directproteinsequencing;Disulfidebond;Glycoprotein;Lipid-binding;Polymorphism;Proteomicsidentification;Referenceproteome;Repeat;Secreted;Signal;Steroid-binding		GO:0003006;GO:0007285;GO:0009987;GO:0016049;GO:0022414;GO:0032502;GO:0040007;GO:0048588;GO:0048589;GO:0048610	GO:0005488;GO:0005496;GO:0005497;GO:0008289;GO:0042562	GO:0005576;GO:0031982;GO:0031988;GO:0043226;GO:0043227;GO:0043230;GO:0044421;GO:0065010;GO:0070062	GO:0009987;GO:0016049;GO:0032502;GO:0040007	GO:0005576;GO:0031982;GO:0043226;GO:0043230	IPR001791;IPR013320	ConA-like_dom;Laminin_G		182205			PS50025	LAM_G_DOMAIN
+	6.90102	-1.34516	O43866	O43866	CD5 antigen-like	CD5L	sp|O43866|CD5L_HUMAN CD5 antigen-like OS=Homo sapiens GN=CD5L PE=1 SV=1	ENSG00000073754	ENSP00000357156	ENST00000368174			CD5L			CD5L_HUMAN			NOG146070	Color2 [A=255, R=169, G=169, B=169]	1	4					apoptosis;cell death;cellular defense response;cellular process;death;defense response;programmed cell death;response to stimulus;response to stress	cargo receptor activity;receptor activity;scavenger receptor activity	blood microparticle;cell part;extracellular membrane-bounded organelle;extracellular organelle;extracellular region;extracellular region part;extracellular space;extracellular vesicular exosome;membrane;membrane-bounded organelle;membrane-bounded vesicle;organelle;vesicle	cell death;cellular process;death;response to stimulus;response to stress	cell part;extracellular organelle;extracellular region;extracellular space;membrane;organelle;vesicle		SRCR	BROWNE_HCMV_INFECTION_18HR_DN;BROWNE_HCMV_INFECTION_4HR_DN;CAIRO_HEPATOBLASTOMA_CLASSES_DN;CELLULAR_DEFENSE_RESPONSE;CHEN_METABOLIC_SYNDROM_NETWORK;chr1q21;COATES_MACROPHAGE_M1_VS_M2_DN;DEFENSE_RESPONSE;EXTRACELLULAR_REGION;EXTRACELLULAR_REGION_PART;EXTRACELLULAR_SPACE;GSE1448_CTRL_VS_ANTI_VALPHA2_DP_THYMOCYTE_DN;GSE1448_CTRL_VS_ANTI_VBETA5_DP_THYMOCYTE_DN;GSE15750_WT_VS_TRAF6KO_DAY6_EFF_CD8_TCEL…	Apoptosis;Completeproteome;Directproteinsequencing;Disulfidebond;Polymorphism;Referenceproteome;Repeat;Secreted;Signal		GO:0006915;GO:0006950;GO:0006952;GO:0006968;GO:0008219;GO:0009987;GO:0012501;GO:0016265;GO:0050896	GO:0004872;GO:0005044;GO:0038024	GO:0005576;GO:0005615;GO:0016020;GO:0031982;GO:0031988;GO:0043226;GO:0043227;GO:0043230;GO:0044421;GO:0044464;GO:0065010;GO:0070062;GO:0072562	GO:0006950;GO:0008219;GO:0009987;GO:0016265;GO:0050896	GO:0005576;GO:0005615;GO:0016020;GO:0031982;GO:0043226;GO:0043230;GO:0044464	IPR001190;IPR017448	SRCR;SRCR-like_dom		602592	PR00258	SPERACTRCPTR	PS00420;PS50287	SRCR_1;SRCR_2
+	2.96304	-0.77006	O75636-2;O75636	O75636-2;O75636	Ficolin-3	FCN3	sp|O75636-2|FCN3_HUMAN Isoform 2 of Ficolin-3 OS=Homo sapiens GN=FCN3;sp|O75636|FCN3_HUMAN Ficolin-3 OS=Homo sapiens GN=FCN3 PE=1 SV=2	ENSG00000142748	ENSP00000270879;ENSP00000347077	ENST00000270879;ENST00000354982	O75636-1;O75636-2		FCN3		1LA5;2J5Z;2J60;2J64	FCN3_HUMAN			NOG331678	Color2 [A=255, R=169, G=169, B=169]	1	4					activation of immune response;biological regulation;cell recognition;cellular process;complement activation;complement activation, lectin pathway;defense response;defense response to virus;humoral immune response;immune effector process;immune response;immune system process;innate immune response;macromolecule metabolic process;metabolic process;multi-organism process;negative regulation of biolo…	antigen binding;binding;carbohydrate binding	blood microparticle;collagen;extracellular matrix part;extracellular region;extracellular region part	biological regulation;cell recognition;cellular process;immune system process;macromolecule metabolic process;metabolic process;multi-organism process;primary metabolic process;protein metabolic process;response to biotic stimulus;response to stimulus;response to stress	extracellular region		Collagen;Fibrinogen_C	ACEVEDO_LIVER_CANCER_DN;ACEVEDO_LIVER_TUMOR_VS_NORMAL_ADJACENT_TISSUE_DN;CAIRO_HEPATOBLASTOMA_DN;CARBOHYDRATE_BINDING;CHIANG_LIVER_CANCER_SUBCLASS_UNANNOTATED_UP;chr1p32;DAZARD_RESPONSE_TO_UV_NHEK_UP;EXTRACELLULAR_REGION;EXTRACELLULAR_REGION_PART;EXTRACELLULAR_SPACE;GNF2_CYP2B6;GREGORY_SYNTHETIC_LETHAL_WITH_IMATINIB;GSE360_CTRL_VS_L_MAJOR_DC_DN;GSE360_L_MAJOR_VS_T_GONDII_MAC_UP;GSE3982_BCELL_VS_C…	3D-structure;Alternativesplicing;Collagen;Complementactivationlectinpathway;Completeproteome;Directproteinsequencing;Disulfidebond;Glycoprotein;Hydroxylation;Immunity;Innateimmunity;Lectin;Referenceproteome;Repeat;Secreted;Signal		GO:0001867;GO:0002252;GO:0002253;GO:0002376;GO:0002682;GO:0002684;GO:0006910;GO:0006950;GO:0006952;GO:0006955;GO:0006956;GO:0006959;GO:0008037;GO:0008152;GO:0009607;GO:0009615;GO:0009987;GO:0019538;GO:0040012;GO:0043170;GO:0043654;GO:0043900;GO:0043903;GO:0044238;GO:0045087;GO:0046596;GO:0046597;GO:0048518;GO:0048519;GO:0048525;GO:0048583;GO:0048584;GO:0050776;GO:0050778;GO:0050789;GO:0050792;GO:…	GO:0003823;GO:0005488;GO:0030246	GO:0005576;GO:0005581;GO:0044420;GO:0044421;GO:0072562	GO:0002376;GO:0006950;GO:0008037;GO:0008152;GO:0009607;GO:0009987;GO:0019538;GO:0043170;GO:0044238;GO:0050896;GO:0051704;GO:0065007	GO:0005576	IPR002181;IPR008160;IPR014715;IPR014716;IPR020837	Collagen;Fibrinogen_a/b/g_C_1;Fibrinogen_a/b/g_C_2;Fibrinogen_a/b/g_C_dom;Fibrinogen_CS		604973;613860			PS00514;PS51406	FIBRINOGEN_C_1;FIBRINOGEN_C_2
+	2.36024	-0.811661	P00739;P00739-2;A0A0A0MRD9;J3KTC3	P00739;P00739-2;A0A0A0MRD9	Haptoglobin-related protein	HPR	sp|P00739|HPTR_HUMAN Haptoglobin-related protein OS=Homo sapiens GN=HPR PE=2 SV=2;sp|P00739-2|HPTR_HUMAN Isoform 2 of Haptoglobin-related protein OS=Homo sapiens GN=HPR;tr|A0A0A0MRD9|A0A0A0MRD9_HUMAN Haptoglobin-related protein OS=Homo sapiens GN=HPR PE=1	ENSG00000261701	ENSP00000349451;ENSP00000441828;ENSP00000462916	ENST00000356967;ENST00000540303;ENST00000561690	P00739-1		HPR			A0A0A0MRD9_HUMAN;HPTR_HUMAN;J3KTC3_HUMAN			NOG246387	Color2 [A=255, R=169, G=169, B=169]	1	4					biological regulation;cellular component organization;cellular component organization or biogenesis;cellular membrane organization;cellular process;endocytosis;establishment of localization;membrane invagination;membrane organization;positive regulation of defense response to virus by host;receptor-mediated endocytosis;regulation of biological process;regulation of defense response;regulation of …	binding;catalytic activity;endopeptidase activity;hemoglobin binding;hydrolase activity;peptidase activity;peptidase activity, acting on L-amino acid peptides;protein binding;serine hydrolase activity;serine-type endopeptidase activity;serine-type peptidase activity	blood microparticle;extracellular membrane-bounded organelle;extracellular organelle;extracellular region;extracellular region part;extracellular vesicular exosome;high-density lipoprotein particle;macromolecular complex;membrane-bounded organelle;membrane-bounded vesicle;organelle;plasma lipoprotein particle;protein-lipid complex;spherical high-density lipoprotein particle;vesicle	biological regulation;cellular component organization;cellular membrane organization;cellular process;endocytosis;establishment of localization;membrane invagination;membrane organization;transport;vesicle-mediated transport	extracellular organelle;extracellular region;macromolecular complex;organelle;vesicle	African trypanosomiasis	Trypsin	ACEVEDO_NORMAL_TISSUE_ADJACENT_TO_LIVER_TUMOR_DN;ATM_DN.V1_UP;chr16q22;GNF2_HPN;GNF2_HPX;GNF2_LCAT;GSE1460_DP_THYMOCYTE_VS_NAIVE_CD4_TCELL_CORD_BLOOD_DN;GSE29618_PRE_VS_DAY7_FLU_VACCINE_MONOCYTE_UP;GSE29618_PRE_VS_DAY7_POST_LAIV_FLU_VACCINE_MONOCYTE_UP;GSE3982_MAC_VS_NEUTROPHIL_LPS_STIM_DN;JAK2_DN.V1_UP;KRAS.AMP.LUNG_UP.V1_UP;KRAS.BREAST_UP.V1_DN;LIU_VAV3_PROSTATE_CARCINOGENESIS_UP;MODULE_100;MOD…	Alternativesplicing;Completeproteome;Disulfidebond;Hemoglobin-binding;Polymorphism;Proteomicsidentification;Referenceproteome;Secreted;Serineproteasehomolog;Signal;Sushi		GO:0002230;GO:0002682;GO:0002697;GO:0002831;GO:0006810;GO:0006897;GO:0006898;GO:0009987;GO:0010324;GO:0016043;GO:0016044;GO:0016192;GO:0031347;GO:0043900;GO:0048583;GO:0050688;GO:0050691;GO:0050789;GO:0051234;GO:0061024;GO:0065007;GO:0071840;GO:0080134	GO:0003824;GO:0004175;GO:0004252;GO:0005488;GO:0005515;GO:0008233;GO:0008236;GO:0016787;GO:0017171;GO:0030492;GO:0070011	GO:0005576;GO:0031982;GO:0031988;GO:0032991;GO:0032994;GO:0034358;GO:0034364;GO:0034366;GO:0043226;GO:0043227;GO:0043230;GO:0044421;GO:0065010;GO:0070062;GO:0072562	GO:0006810;GO:0006897;GO:0009987;GO:0010324;GO:0016043;GO:0016044;GO:0016192;GO:0051234;GO:0061024;GO:0065007	GO:0005576;GO:0031982;GO:0032991;GO:0043226;GO:0043230	IPR000436;IPR001254;IPR001314;IPR008292;IPR009003	Haptoglobin;Peptidase_S1;Peptidase_S1A;Sushi_SCR_CCP_dom;Trypsin-like_Pept_dom	ko05143	140210	PR00722	CHYMOTRYPSIN	PS50240	TRYPSIN_DOM
+	2.88045	-1.04031	P01591;D6RD17;D6RHJ6;C9JA05	P01591;D6RD17;D6RHJ6	Immunoglobulin J chain	IGJ;JCHAIN	sp|P01591|IGJ_HUMAN Immunoglobulin J chain OS=Homo sapiens GN=JCHAIN PE=1 SV=4;tr|D6RD17|D6RD17_HUMAN Immunoglobulin J chain (Fragment) OS=Homo sapiens GN=JCHAIN PE=1 SV=8;tr|D6RHJ6|D6RHJ6_HUMAN Immunoglobulin J chain (Fragment) OS=Homo sapiens GN=JCHAIN P	ENSG00000132465	ENSP00000254801;ENSP00000417560;ENSP00000426045;ENSP00000426687;ENSP00000427112;ENSP00000440066	ENST00000254801;ENST00000391614;ENST00000470866;ENST00000510437;ENST00000510614;ENST00000543780			IGJ;JCHAIN			C9JA05_HUMAN;D6RD17_HUMAN;D6RHJ6_HUMAN;IGJ_HUMAN			NOG43056	Color2 [A=255, R=169, G=169, B=169]	1	4					adaptive immune response;anatomical structure homeostasis;antibacterial humoral response;antimicrobial humoral response;biological regulation;defense response;defense response to bacterium;glomerular filtration;homeostatic process;humoral immune response;immune response;immune system process;innate immune response;multicellular organismal process;multi-organism process;positive regulation of biol…	antigen binding;binding;identical protein binding;IgA binding;immunoglobulin binding;protein binding;protein complex binding;protein dimerization activity;protein homodimerization activity	blood microparticle;dimeric IgA immunoglobulin complex;extracellular membrane-bounded organelle;extracellular organelle;extracellular region;extracellular region part;extracellular space;extracellular vesicular exosome;IgA immunoglobulin complex;IgA immunoglobulin complex, circulating;IgM immunoglobulin complex;IgM immunoglobulin complex, circulating;immunoglobulin complex;immunoglobulin complex,…	biological regulation;homeostatic process;immune system process;multicellular organismal process;multi-organism process;response to biotic stimulus;response to stimulus;response to stress	extracellular organelle;extracellular region;extracellular space;immunoglobulin complex;macromolecular complex;organelle;protein complex;vesicle		Ig_J_chain	ACEVEDO_FGFR1_TARGETS_IN_PROSTATE_CANCER_MODEL_UP;ACEVEDO_LIVER_CANCER_UP;BASSO_CD40_SIGNALING_DN;BOSCO_ALLERGEN_INDUCED_TH2_ASSOCIATED_MODULE;BOYLAN_MULTIPLE_MYELOMA_PCA1_UP;CHIARETTI_ACUTE_LYMPHOBLASTIC_LEUKEMIA_ZAP70;chr4q21;CROONQUIST_NRAS_SIGNALING_UP;CROONQUIST_NRAS_VS_STROMAL_STIMULATION_UP;CROONQUIST_STROMAL_STIMULATION_DN;DEMAGALHAES_AGING_UP;DEURIG_T_CELL_PROLYMPHOCYTIC_LEUKEMIA_UP;FARM…	Completeproteome;Directproteinsequencing;Disulfidebond;Glycoprotein;Proteomicsidentification;Pyrrolidonecarboxylicacid;Referenceproteome;Secreted;Signal		GO:0001894;GO:0001895;GO:0002250;GO:0002376;GO:0003008;GO:0003014;GO:0003094;GO:0006950;GO:0006952;GO:0006955;GO:0006959;GO:0009607;GO:0009617;GO:0009893;GO:0019222;GO:0019730;GO:0019731;GO:0031334;GO:0032459;GO:0032461;GO:0032501;GO:0042592;GO:0042742;GO:0043254;GO:0044087;GO:0045087;GO:0048518;GO:0050789;GO:0050896;GO:0051128;GO:0051130;GO:0051704;GO:0051707;GO:0060249;GO:0060263;GO:0060267;GO:…	GO:0003823;GO:0005488;GO:0005515;GO:0019862;GO:0019865;GO:0032403;GO:0042802;GO:0042803;GO:0046983	GO:0005576;GO:0005615;GO:0019814;GO:0031982;GO:0031988;GO:0032991;GO:0042571;GO:0043226;GO:0043227;GO:0043230;GO:0043234;GO:0044421;GO:0065010;GO:0070062;GO:0071745;GO:0071746;GO:0071748;GO:0071749;GO:0071750;GO:0071751;GO:0071752;GO:0071753;GO:0071754;GO:0071756;GO:0072562	GO:0002376;GO:0006950;GO:0009607;GO:0032501;GO:0042592;GO:0050896;GO:0051704;GO:0065007	GO:0005576;GO:0005615;GO:0019814;GO:0031982;GO:0032991;GO:0043226;GO:0043230;GO:0043234	IPR024110	Ig_J		147790
+	5.50335	-1.46841	P01594;P01593	P01594;P01593	Ig kappa chain V-I region AU;Ig kappa chain V-I region AG		sp|P01594|KV133_HUMAN Immunoglobulin kappa variable 1-33 OS=Homo sapiens GN=IGKV1-33 PE=1 SV=2;sp|P01593|KVD33_HUMAN Immunoglobulin kappa variable 1D-33 OS=Homo sapiens GN=IGKV1D-33 PE=1 SV=2								1B0W;1JV5;1QP1;2Q20;3CDC;3CDF;3CDY;4K07	KV101_HUMAN;KV102_HUMAN			NOG120138	Color2 [A=255, R=169, G=169, B=169]	1	4					activation of immune response;biological regulation;cellular component organization;cellular component organization or biogenesis;cellular membrane organization;cellular process;complement activation;complement activation, classical pathway;defense response;endocytosis;establishment of localization;humoral immune response;immune effector process;immune response;immune system process;innate immune…	antigen binding;binding	blood microparticle;cell part;extracellular membrane-bounded organelle;extracellular organelle;extracellular region;extracellular region part;extracellular vesicular exosome;membrane;membrane-bounded organelle;membrane-bounded vesicle;organelle;plasma membrane;vesicle	biological regulation;cellular component organization;cellular membrane organization;cellular process;endocytosis;establishment of localization;immune system process;macromolecule metabolic process;membrane invagination;membrane organization;metabolic process;primary metabolic process;protein metabolic process;response to stimulus;response to stress;transport;vesicle-mediated transport	cell part;extracellular organelle;extracellular region;membrane;organelle;plasma membrane;vesicle		V-set		3D-structure;Bence-Jonesprotein;Completeproteome;Directproteinsequencing;Disulfidebond;Immunoglobulindomain;ImmunoglobulinVregion;Referenceproteome		GO:0002252;GO:0002253;GO:0002376;GO:0002682;GO:0002684;GO:0006810;GO:0006897;GO:0006898;GO:0006950;GO:0006952;GO:0006955;GO:0006956;GO:0006958;GO:0006959;GO:0008152;GO:0009987;GO:0010324;GO:0016043;GO:0016044;GO:0016192;GO:0019538;GO:0043170;GO:0044238;GO:0045087;GO:0048518;GO:0048583;GO:0048584;GO:0050776;GO:0050778;GO:0050789;GO:0050896;GO:0051234;GO:0061024;GO:0065007;GO:0071840;GO:0072376	GO:0003823;GO:0005488	GO:0005576;GO:0005886;GO:0016020;GO:0031982;GO:0031988;GO:0043226;GO:0043227;GO:0043230;GO:0044421;GO:0044464;GO:0065010;GO:0070062;GO:0072562	GO:0002376;GO:0006810;GO:0006897;GO:0006950;GO:0008152;GO:0009987;GO:0010324;GO:0016043;GO:0016044;GO:0016192;GO:0019538;GO:0043170;GO:0044238;GO:0050896;GO:0051234;GO:0061024;GO:0065007	GO:0005576;GO:0005886;GO:0016020;GO:0031982;GO:0043226;GO:0043230;GO:0044464	IPR007110;IPR013106;IPR013783	Ig_V-set;Ig-like_dom;Ig-like_fold					PS50835	IG_LIKE
+	5.81083	-1.52187	P01619	P01619	Ig kappa chain V-III region B6		sp|P01619|KV320_HUMAN Immunoglobulin kappa variable 3-20 OS=Homo sapiens GN=IGKV3-20 PE=1 SV=2									KV301_HUMAN				Color2 [A=255, R=169, G=169, B=169]	1	4					activation of immune response;biological regulation;cellular component organization;cellular component organization or biogenesis;cellular membrane organization;cellular process;complement activation;complement activation, classical pathway;defense response;endocytosis;establishment of localization;humoral immune response;immune effector process;immune response;immune system process;innate immune…	antigen binding;binding	cell part;extracellular membrane-bounded organelle;extracellular organelle;extracellular region;extracellular region part;extracellular space;extracellular vesicular exosome;membrane;membrane-bounded organelle;membrane-bounded vesicle;organelle;plasma membrane;vesicle	biological regulation;cellular component organization;cellular membrane organization;cellular process;endocytosis;establishment of localization;immune system process;macromolecule metabolic process;membrane invagination;membrane organization;metabolic process;primary metabolic process;protein metabolic process;response to stimulus;response to stress;transport;vesicle-mediated transport	cell part;extracellular organelle;extracellular region;extracellular space;membrane;organelle;plasma membrane;vesicle		V-set		Bence-Jonesprotein;Completeproteome;Directproteinsequencing;Disulfidebond;Immunoglobulindomain;ImmunoglobulinVregion;Referenceproteome		GO:0002252;GO:0002253;GO:0002376;GO:0002682;GO:0002684;GO:0006810;GO:0006897;GO:0006898;GO:0006950;GO:0006952;GO:0006955;GO:0006956;GO:0006958;GO:0006959;GO:0008152;GO:0009987;GO:0010324;GO:0016043;GO:0016044;GO:0016192;GO:0019538;GO:0043170;GO:0044238;GO:0045087;GO:0048518;GO:0048583;GO:0048584;GO:0050776;GO:0050778;GO:0050789;GO:0050896;GO:0051234;GO:0061024;GO:0065007;GO:0071840;GO:0072376	GO:0003823;GO:0005488	GO:0005576;GO:0005615;GO:0005886;GO:0016020;GO:0031982;GO:0031988;GO:0043226;GO:0043227;GO:0043230;GO:0044421;GO:0044464;GO:0065010;GO:0070062	GO:0002376;GO:0006810;GO:0006897;GO:0006950;GO:0008152;GO:0009987;GO:0010324;GO:0016043;GO:0016044;GO:0016192;GO:0019538;GO:0043170;GO:0044238;GO:0050896;GO:0051234;GO:0061024;GO:0065007	GO:0005576;GO:0005615;GO:0005886;GO:0016020;GO:0031982;GO:0043226;GO:0043230;GO:0044464	IPR007110;IPR013106;IPR013783	Ig_V-set;Ig-like_dom;Ig-like_fold					PS50835	IG_LIKE
+	4.20427	-1.35691	P01782	P01782	Ig heavy chain V-III region DOB		sp|P01782|HV309_HUMAN Immunoglobulin heavy variable 3-9 OS=Homo sapiens GN=IGHV3-9 PE=1 SV=2									HV321_HUMAN				Color2 [A=255, R=169, G=169, B=169]	1	4					activation of immune response;biological regulation;cellular component organization;cellular component organization or biogenesis;cellular membrane organization;cellular process;complement activation;complement activation, classical pathway;defense response;endocytosis;establishment of localization;humoral immune response;immune effector process;immune response;immune system process;innate immune…	antigen binding;binding	cell part;extracellular membrane-bounded organelle;extracellular organelle;extracellular region;extracellular region part;extracellular vesicular exosome;membrane;membrane-bounded organelle;membrane-bounded vesicle;organelle;plasma membrane;vesicle	biological regulation;cellular component organization;cellular membrane organization;cellular process;endocytosis;establishment of localization;immune system process;macromolecule metabolic process;membrane invagination;membrane organization;metabolic process;primary metabolic process;protein metabolic process;response to stimulus;response to stress;transport;vesicle-mediated transport	cell part;extracellular organelle;extracellular region;membrane;organelle;plasma membrane;vesicle		V-set		Completeproteome;Directproteinsequencing;Immunoglobulindomain;ImmunoglobulinVregion;Referenceproteome		GO:0002252;GO:0002253;GO:0002376;GO:0002682;GO:0002684;GO:0006810;GO:0006897;GO:0006898;GO:0006950;GO:0006952;GO:0006955;GO:0006956;GO:0006958;GO:0006959;GO:0008152;GO:0009987;GO:0010324;GO:0016043;GO:0016044;GO:0016192;GO:0019538;GO:0043170;GO:0044238;GO:0045087;GO:0048518;GO:0048583;GO:0048584;GO:0050776;GO:0050778;GO:0050789;GO:0050896;GO:0051234;GO:0061024;GO:0065007;GO:0071840;GO:0072376	GO:0003823;GO:0005488	GO:0005576;GO:0005886;GO:0016020;GO:0031982;GO:0031988;GO:0043226;GO:0043227;GO:0043230;GO:0044421;GO:0044464;GO:0065010;GO:0070062	GO:0002376;GO:0006810;GO:0006897;GO:0006950;GO:0008152;GO:0009987;GO:0010324;GO:0016043;GO:0016044;GO:0016192;GO:0019538;GO:0043170;GO:0044238;GO:0050896;GO:0051234;GO:0061024;GO:0065007	GO:0005576;GO:0005886;GO:0016020;GO:0031982;GO:0043226;GO:0043230;GO:0044464	IPR007110;IPR013106;IPR013783	Ig_V-set;Ig-like_dom;Ig-like_fold					PS50835	IG_LIKE
+	3.62075	-0.503502	P01876	P01876	Ig alpha-1 chain C region	IGHA1	sp|P01876|IGHA1_HUMAN Ig alpha-1 chain C region OS=Homo sapiens GN=IGHA1 PE=1 SV=2	ENSG00000211895	ENSP00000374989	ENST00000390547			IGHA1		1IGA;1OW0;2QEJ;3CHN	IGHA1_HUMAN			NOG27314	Color2 [A=255, R=169, G=169, B=169]	1	4					anatomical structure homeostasis;antibacterial humoral response;antimicrobial humoral response;biological regulation;cellular component organization;cellular component organization or biogenesis;cellular macromolecule metabolic process;cellular membrane organization;cellular metabolic process;cellular process;cellular protein metabolic process;defense response;defense response to bacterium;endocy…	antigen binding;binding	blood microparticle;dimeric IgA immunoglobulin complex;extracellular membrane-bounded organelle;extracellular organelle;extracellular region;extracellular region part;extracellular space;extracellular vesicular exosome;IgA immunoglobulin complex;IgA immunoglobulin complex, circulating;immunoglobulin complex;immunoglobulin complex, circulating;macromolecular complex;membrane-bounded organelle;memb…	biological regulation;cellular component organization;cellular membrane organization;cellular metabolic process;cellular process;endocytosis;establishment of localization;homeostatic process;immune system process;macromolecule metabolic process;macromolecule modification;membrane invagination;membrane organization;metabolic process;multicellular organismal process;multi-organism process;primary m…	extracellular organelle;extracellular region;extracellular space;immunoglobulin complex;macromolecular complex;organelle;protein complex;vesicle		C1-set	ALCALAY_AML_BY_NPM1_LOCALIZATION_UP;BONOME_OVARIAN_CANCER_SURVIVAL_SUBOPTIMAL_DEBULKING;BOSCO_EPITHELIAL_DIFFERENTIATION_MODULE;chr14q32;DODD_NASOPHARYNGEAL_CARCINOMA_UP;EHRLICH_ICF_SYNDROM_DN;GSE10325_CD4_TCELL_VS_BCELL_DN;GSE10325_LUPUS_BCELL_VS_LUPUS_MYELOID_UP;GSE10325_LUPUS_CD4_TCELL_VS_LUPUS_BCELL_DN;GSE12366_NAIVE_VS_MEMORY_BCELL_DN;GSE12845_IGD_NEG_BLOOD_VS_PRE_GC_TONSIL_BCELL_UP;GSE12845…	3D-structure;Chromophore;Chromosomalrearrangement;Completeproteome;Directproteinsequencing;Disulfidebond;Glycoprotein;ImmunoglobulinCregion;Immunoglobulindomain;Polymorphism;Referenceproteome;Repeat		GO:0001894;GO:0001895;GO:0002376;GO:0003008;GO:0003014;GO:0003094;GO:0006464;GO:0006810;GO:0006897;GO:0006898;GO:0006950;GO:0006952;GO:0006955;GO:0006959;GO:0008152;GO:0009607;GO:0009617;GO:0009893;GO:0009987;GO:0010324;GO:0016043;GO:0016044;GO:0016192;GO:0018298;GO:0019222;GO:0019538;GO:0019730;GO:0019731;GO:0032501;GO:0042592;GO:0042742;GO:0043170;GO:0043412;GO:0044237;GO:0044238;GO:0044260;GO:…	GO:0003823;GO:0005488	GO:0005576;GO:0005615;GO:0019814;GO:0031982;GO:0031988;GO:0032991;GO:0042571;GO:0043226;GO:0043227;GO:0043230;GO:0043234;GO:0044421;GO:0065010;GO:0070062;GO:0071745;GO:0071746;GO:0071748;GO:0071749;GO:0071750;GO:0071751;GO:0071752;GO:0072562	GO:0002376;GO:0006464;GO:0006810;GO:0006897;GO:0006950;GO:0008152;GO:0009607;GO:0009987;GO:0010324;GO:0016043;GO:0016044;GO:0016192;GO:0019538;GO:0032501;GO:0042592;GO:0043170;GO:0043412;GO:0044237;GO:0044238;GO:0050896;GO:0051234;GO:0051704;GO:0061024;GO:0065007	GO:0005576;GO:0005615;GO:0019814;GO:0031982;GO:0032991;GO:0043226;GO:0043230;GO:0043234	IPR003006;IPR003597;IPR007110;IPR013783	Ig/MHC_CS;Ig_C1-set;Ig-like_dom;Ig-like_fold		146900			PS00290;PS50835	IG_LIKE;IG_MHC
+	5.98657	-0.733602	Q5VY30;P02753	Q5VY30;P02753	Retinol-binding protein 4;Plasma retinol-binding protein(1-182);Plasma retinol-binding protein(1-181);Plasma retinol-binding protein(1-179);Plasma retinol-binding protein(1-176)	RBP4	tr|Q5VY30|Q5VY30_HUMAN Retinol binding protein 4, plasma, isoform CRA_b OS=Homo sapiens GN=RBP4 PE=1 SV=2;sp|P02753|RET4_HUMAN Retinol-binding protein 4 OS=Homo sapiens GN=RBP4 PE=1 SV=3	ENSG00000138207	ENSP00000360519;ENSP00000360522;ENSP00000360524;ENSP00000487033	ENST00000371464;ENST00000371467;ENST00000371469;ENST00000629763			RBP4		1BRP;1BRQ;1JYD;1JYJ;1QAB;1RBP;1RLB;2WQ9;2WQA;2WR6;3BSZ;3FMZ;4O9S;4PSQ	Q5VY30_HUMAN;RET4_HUMAN			NOG40507	Color2 [A=255, R=169, G=169, B=169]	1	4					alcohol biosynthetic process;alcohol metabolic process;anatomical structure development;anatomical structure formation involved in morphogenesis;anatomical structure homeostasis;anatomical structure morphogenesis;apocarotenoid metabolic process;biological regulation;biosynthetic process;carbohydrate biosynthetic process;carbohydrate homeostasis;carbohydrate metabolic process;cardiac muscle tissue…	binding;isoprenoid binding;lipid binding;retinal binding;retinoid binding;retinol binding;retinol transporter activity;transmembrane transporter activity;transporter activity;vitamin binding;vitamin transporter activity	cell part;cytoplasmic part;cytosol;extracellular membrane-bounded organelle;extracellular organelle;extracellular region;extracellular region part;extracellular space;extracellular vesicular exosome;intracellular part;macromolecular complex;membrane-bounded organelle;membrane-bounded vesicle;organelle;protein complex;vesicle	alcohol metabolic process;anatomical structure development;anatomical structure formation involved in morphogenesis;anatomical structure morphogenesis;biological regulation;biosynthetic process;carbohydrate metabolic process;cellular aldehyde metabolic process;cellular lipid metabolic process;cellular metabolic process;cellular process;detection of stimulus;developmental process;establishment of …	cell part;cytosol;extracellular organelle;extracellular region;extracellular space;macromolecular complex;organelle;protein complex;vesicle		Lipocalin	BAUS_TFF2_TARGETS_DN;BENPORATH_EED_TARGETS;BENPORATH_ES_WITH_H3K27ME3;BENPORATH_PRC2_TARGETS;BENPORATH_SUZ12_TARGETS;BERTUCCI_INVASIVE_CARCINOMA_DUCTAL_VS_LOBULAR_DN;BMI1_DN_MEL18_DN.V1_DN;BRCA1_DN.V1_DN;BROWNE_HCMV_INFECTION_48HR_UP;BRUINS_UVC_RESPONSE_VIA_TP53_GROUP_B;CADWELL_ATG16L1_TARGETS_UP;CAR_HPX;CHEMNITZ_RESPONSE_TO_PROSTAGLANDIN_E2_DN;chr10q23;CORRE_MULTIPLE_MYELOMA_DN;CRX_DN.V1_DN;CRX_…	3D-structure;Completeproteome;Directproteinsequencing;Diseasemutation;Disulfidebond;Proteomicsidentification;Referenceproteome;Retinol-binding;Secreted;Sensorytransduction;Signal;Transport;Vision;VitaminA		GO:0001501;GO:0001523;GO:0001654;GO:0001894;GO:0002637;GO:0002682;GO:0002697;GO:0002700;GO:0002791;GO:0002793;GO:0003006;GO:0003008;GO:0005975;GO:0005996;GO:0006006;GO:0006066;GO:0006081;GO:0006094;GO:0006629;GO:0006720;GO:0006721;GO:0006766;GO:0006775;GO:0006776;GO:0006810;GO:0006869;GO:0007165;GO:0007276;GO:0007283;GO:0007423;GO:0007507;GO:0007584;GO:0007602;GO:0007603;GO:0008152;GO:0008285;GO:…	GO:0005215;GO:0005488;GO:0005501;GO:0008289;GO:0016918;GO:0019840;GO:0019841;GO:0019842;GO:0022857;GO:0034632;GO:0051183	GO:0005576;GO:0005615;GO:0005829;GO:0031982;GO:0031988;GO:0032991;GO:0043226;GO:0043227;GO:0043230;GO:0043234;GO:0044421;GO:0044424;GO:0044444;GO:0044464;GO:0065010;GO:0070062	GO:0005975;GO:0006066;GO:0006081;GO:0006629;GO:0006766;GO:0006810;GO:0006869;GO:0007165;GO:0008152;GO:0009058;GO:0009605;GO:0009628;GO:0009653;GO:0009719;GO:0009987;GO:0009991;GO:0032501;GO:0032502;GO:0042221;GO:0042445;GO:0042592;GO:0044237;GO:0044238;GO:0044255;GO:0044281;GO:0046864;GO:0048646;GO:0048856;GO:0050896;GO:0051049;GO:0051180;GO:0051234;GO:0051606;GO:0065007	GO:0005576;GO:0005615;GO:0005829;GO:0031982;GO:0032991;GO:0043226;GO:0043230;GO:0043234;GO:0044464	IPR000566;IPR002345;IPR002449;IPR011038;IPR012674;IPR022271;IPR022272	Calycin;Calycin-like;Lipocalin;Lipocalin_ApoD;Lipocalin_CS;Lipocln_cytosolic_FA-bd_dom;Retinol-bd/Purpurin		180250;615147	PR00179;PR01174	LIPOCALIN;RETINOLBNDNG	PS00213	LIPOCALIN
+	4.08447	-0.461137	P02766;A0A087WT59;A0A087WV45	P02766;A0A087WT59;A0A087WV45	Transthyretin	TTR	sp|P02766|TTHY_HUMAN Transthyretin OS=Homo sapiens GN=TTR PE=1 SV=1;tr|A0A087WT59|A0A087WT59_HUMAN Transthyretin OS=Homo sapiens GN=TTR PE=1 SV=1;tr|A0A087WV45|A0A087WV45_HUMAN Transthyretin OS=Homo sapiens GN=TTR PE=1 SV=1	ENSG00000118271	ENSP00000237014;ENSP00000477599;ENSP00000479174	ENST00000237014;ENST00000610404;ENST00000613781			TTR		1BM7;1BMZ;1BZ8;1BZD;1BZE;1DVQ;1DVS;1DVT;1DVU;1DVX;1DVY;1DVZ;1E3F;1E4H;1E5A;1ETA;1ETB;1F41;1F64;1F86;1FH2;1FHN;1G1O;1GKO;1ICT;1III;1IIK;1IJN;1QAB;1QWH;1RLB;1SOK;1SOQ;1THA;1THC;1TLM;1TSH;1TT6;1TTA;1TTB;1TTC;1TTR;1TYR;1TZ8;1U21;1X7S;1X7T;1Y1D;1Z7J;1ZCR;1ZD6;2B14;2B15;2B16;2B77;2B9A;2F7I;2F8I;2FBR;2FLM;2G3X;2G3Z;2G4E;2G4G;2G5U;2G9K;2GAB;2H4E;2M5N;2NOY;2PAB;2QEL;2QGB;2QGC;2QGD;2QGE;2ROX;2ROY;2TRH;2TRY…	A0A087WT59_HUMAN;A0A087WV45_HUMAN;TTHY_HUMAN			NOG321124	Color2 [A=255, R=169, G=169, B=169]	1	4					amine transport;amino acid transport;biological regulation;carboxylic acid transport;cellular component organization;cellular component organization at cellular level;cellular component organization or biogenesis;cellular component organization or biogenesis at cellular level;cellular hormone metabolic process;cellular lipid metabolic process;cellular metabolic process;cellular process;cellular r…	binding;hormone binding;identical protein binding;protein binding;thyroid hormone binding	cell part;cytoplasm;extracellular membrane-bounded organelle;extracellular organelle;extracellular region;extracellular region part;extracellular space;extracellular vesicular exosome;intracellular part;macromolecular complex;membrane-bounded organelle;membrane-bounded vesicle;organelle;protein complex;vesicle	amine transport;amino acid transport;biological regulation;cellular component organization;cellular lipid metabolic process;cellular metabolic process;cellular process;detection of stimulus;establishment of localization;extracellular matrix organization;extracellular structure organization;hormone metabolic process;hormone transport;lipid metabolic process;metabolic process;organic acid transport…	cell part;cytoplasm;extracellular organelle;extracellular region;extracellular space;macromolecular complex;organelle;protein complex;vesicle		Transthyretin	ACEVEDO_FGFR1_TARGETS_IN_PROSTATE_CANCER_MODEL_UP;ACEVEDO_LIVER_CANCER_DN;ASTON_MAJOR_DEPRESSIVE_DISORDER_UP;ATF2_S_UP.V1_UP;ATM_DN.V1_UP;BCAT.100_UP.V1_DN;BCAT_GDS748_DN;BOCHKIS_FOXA2_TARGETS;BYSTRYKH_HEMATOPOIESIS_STEM_CELL_QTL_TRANS;CADWELL_ATG16L1_TARGETS_DN;CAGTGTT,MIR-141,MIR-200A;CERVERA_SDHB_TARGETS_2;chr18q12;CTIP_DN.V1_UP;ESC_J1_UP_EARLY.V1_UP;ESC_J1_UP_LATE.V1_UP;ESC_V6.5_UP_LATE.V1_UP…	3D-structure;Amyloid;Amyloidosis;Completeproteome;Cytoplasm;Directproteinsequencing;Diseasemutation;Gamma-carboxyglutamicacid;Glycoprotein;Hormone;Neuropathy;Polymorphism;Proteomicsidentification;Referenceproteome;Secreted;Signal;Thyroidhormone;Transport		GO:0001523;GO:0006629;GO:0006720;GO:0006721;GO:0006766;GO:0006775;GO:0006776;GO:0006810;GO:0006865;GO:0007165;GO:0007602;GO:0007603;GO:0008152;GO:0009314;GO:0009416;GO:0009581;GO:0009582;GO:0009583;GO:0009584;GO:0009605;GO:0009628;GO:0009914;GO:0009987;GO:0010817;GO:0015837;GO:0015849;GO:0016043;GO:0016101;GO:0030198;GO:0034754;GO:0042445;GO:0042572;GO:0043062;GO:0044237;GO:0044238;GO:0044255;GO:…	GO:0005488;GO:0005515;GO:0042562;GO:0042802;GO:0070324	GO:0005576;GO:0005615;GO:0005737;GO:0031982;GO:0031988;GO:0032991;GO:0043226;GO:0043227;GO:0043230;GO:0043234;GO:0044421;GO:0044424;GO:0044464;GO:0065010;GO:0070062	GO:0006629;GO:0006766;GO:0006810;GO:0006865;GO:0007165;GO:0008152;GO:0009605;GO:0009628;GO:0009914;GO:0009987;GO:0015837;GO:0015849;GO:0016043;GO:0030198;GO:0042445;GO:0043062;GO:0044237;GO:0044238;GO:0044255;GO:0044281;GO:0050896;GO:0051234;GO:0051606;GO:0065007	GO:0005576;GO:0005615;GO:0005737;GO:0031982;GO:0032991;GO:0043226;GO:0043230;GO:0043234;GO:0044464	IPR000895;IPR023416;IPR023418;IPR023419;IPR030178	Thyroxine_BS;Transthyretin;Transthyretin/HIU_hydrolase;Transthyretin/HIU_hydrolase_SF;Transthyretin_CS		105210;115430;145680;176300	PR00189	TRNSTHYRETIN	PS00768;PS00769	TRANSTHYRETIN_1;TRANSTHYRETIN_2
+	4.61747	0.595093	P04114;A8MUN2	P04114	Apolipoprotein B-100;Apolipoprotein B-48	APOB	sp|P04114|APOB_HUMAN Apolipoprotein B-100 OS=Homo sapiens GN=APOB PE=1 SV=2	ENSG00000084674	ENSP00000233242;ENSP00000382200	ENST00000233242;ENST00000399256			APOB			A8MUN2_HUMAN;APOB_HUMAN			NOG290405	Color2 [A=255, R=169, G=169, B=169]	1	4					acylglycerol catabolic process;acylglycerol metabolic process;alcohol metabolic process;anatomical structure development;anatomical structure morphogenesis;artery morphogenesis;biological regulation;biosynthetic process;blood coagulation;blood vessel morphogenesis;catabolic process;cell migration;cell motility;cellular biosynthetic process;cellular catabolic process;cellular component assembly;ce…	binding;carbohydrate binding;cholesterol transporter activity;enzyme binding;glycosaminoglycan binding;heparin binding;lipase binding;lipid binding;lipid transporter activity;lipoprotein particle receptor binding;low-density lipoprotein particle receptor binding;pattern binding;phospholipid binding;polysaccharide binding;protein binding;receptor binding;sterol transporter activity;substrate-speci…	actin cytoskeleton;cell body;cell part;chylomicron;chylomicron remnant;clathrin coated vesicle membrane;clathrin-coated endocytic vesicle membrane;coated vesicle membrane;cytoplasm;cytoplasmic membrane-bounded vesicle lumen;cytoplasmic part;cytoplasmic vesicle membrane;cytoplasmic vesicle part;cytoskeleton;cytosol;early endosome;endocytic vesicle lumen;endocytic vesicle membrane;endoplasmic retic…	alcohol metabolic process;anatomical structure development;anatomical structure morphogenesis;biological regulation;biosynthetic process;catabolic process;cell motility;cellular component assembly;cellular component movement;cellular component organization;cellular lipid metabolic process;cellular membrane organization;cellular metabolic process;cellular process;coagulation;detection of stimulus;…	cell body;cell part;cytoplasm;cytoskeleton;cytosol;endosome;extracellular organelle;extracellular region;extracellular space;Golgi apparatus;intracellular membrane-bounded organelle;intracellular non-membrane-bounded organelle;intracellular organelle;macromolecular complex;membrane;neuronal cell body;organelle;plasma membrane;vesicle	Fat digestion and absorption;Vitamin digestion and absorption	ApoB100_C;DUF1081;DUF1943;Vitellogenin_N	ACEVEDO_LIVER_CANCER_DN;ACEVEDO_METHYLATED_IN_LIVER_CANCER_DN;BENPORATH_NANOG_TARGETS;CAIRO_LIVER_DEVELOPMENT_DN;CAR_HPX;CAR_IGFBP1;CELL_FRACTION;chr2p24;CTIP_DN.V1_UP;ESC_J1_UP_LATE.V1_UP;ESC_V6.5_UP_LATE.V1_UP;GAGCCAG,MIR-149;GSE10325_MYELOID_VS_LUPUS_MYELOID_UP;GSE17721_0.5H_VS_4H_GARDIQUIMOD_BMDM_UP;GSE17721_CPG_VS_GARDIQUIMOD_1H_BMDM_UP;GSE17721_CTRL_VS_PAM3CSK4_2H_BMDM_UP;GSE17721_PAM3CSK4_…	Acetylation;Atherosclerosis;Cholesterolmetabolism;Chylomicron;Completeproteome;Cytoplasm;Directproteinsequencing;Diseasemutation;Disulfidebond;Glycoprotein;Heparin-binding;LDL;Lipidmetabolism;Lipidtransport;Lipoprotein;Palmitate;Phosphoprotein;Polymorphism;Proteomicsidentification;Referenceproteome;RNAediting;Secreted;Signal;Steroidmetabolism;Sterolmetabolism;Transport;VLDL		GO:0001523;GO:0001701;GO:0002237;GO:0002376;GO:0006066;GO:0006629;GO:0006638;GO:0006639;GO:0006641;GO:0006642;GO:0006662;GO:0006720;GO:0006721;GO:0006810;GO:0006869;GO:0006897;GO:0006898;GO:0006928;GO:0007165;GO:0007276;GO:0007283;GO:0007399;GO:0007596;GO:0007599;GO:0007602;GO:0007603;GO:0008152;GO:0008202;GO:0008203;GO:0009056;GO:0009057;GO:0009058;GO:0009059;GO:0009314;GO:0009416;GO:0009566;GO:…	GO:0001871;GO:0005102;GO:0005215;GO:0005319;GO:0005488;GO:0005515;GO:0005539;GO:0005543;GO:0008201;GO:0008289;GO:0015248;GO:0017127;GO:0019899;GO:0022892;GO:0030246;GO:0030247;GO:0035473;GO:0050750;GO:0070325	GO:0005576;GO:0005615;GO:0005737;GO:0005768;GO:0005769;GO:0005788;GO:0005789;GO:0005794;GO:0005829;GO:0005856;GO:0005886;GO:0010008;GO:0012506;GO:0015629;GO:0016020;GO:0030659;GO:0030662;GO:0030665;GO:0030666;GO:0030669;GO:0031090;GO:0031904;GO:0031974;GO:0031982;GO:0031983;GO:0031988;GO:0032991;GO:0032994;GO:0034358;GO:0034359;GO:0034360;GO:0034361;GO:0034362;GO:0034363;GO:0034385;GO:0042627;GO:…	GO:0002376;GO:0006066;GO:0006629;GO:0006662;GO:0006810;GO:0006869;GO:0006897;GO:0006928;GO:0007165;GO:0008152;GO:0009056;GO:0009058;GO:0009605;GO:0009607;GO:0009628;GO:0009653;GO:0009719;GO:0009790;GO:0009791;GO:0009987;GO:0010324;GO:0015031;GO:0016043;GO:0016044;GO:0016192;GO:0022607;GO:0032501;GO:0032502;GO:0040011;GO:0042221;GO:0042592;GO:0043170;GO:0044237;GO:0044238;GO:0044255;GO:0044281;GO:…	GO:0005576;GO:0005615;GO:0005737;GO:0005768;GO:0005794;GO:0005829;GO:0005856;GO:0005886;GO:0016020;GO:0031982;GO:0032991;GO:0043025;GO:0043226;GO:0043229;GO:0043230;GO:0043231;GO:0043232;GO:0044297;GO:0044464	IPR001747;IPR009454;IPR011030;IPR015255;IPR015816;IPR015817;IPR015818;IPR015819;IPR016024;IPR022176	ApoB100_C;ARM-type_fold;Lipid_transp_b-sht_shell;Lipid_transpt_N;Lipid_transpt_open_b-sht;Vitellinogen_b-sht_N;Vitellinogen_open_b-sht;Vitellinogen_open_b-sht_sub1;Vitellinogen_open_b-sht_sub2;Vitellinogen_superhlx	ko04975;ko04977	107730;144010;615558			PS51211	VITELLOGENIN
+	14.1858	-2.63513	P04430	P04430	Ig kappa chain V-I region BAN		sp|P04430|KV116_HUMAN Immunoglobulin kappa variable 1-16 OS=Homo sapiens GN=IGKV1-16 PE=1 SV=2									KV122_HUMAN				Color2 [A=255, R=169, G=169, B=169]	1	4					activation of immune response;biological regulation;cellular component organization;cellular component organization or biogenesis;cellular membrane organization;cellular process;complement activation;complement activation, classical pathway;defense response;endocytosis;establishment of localization;humoral immune response;immune effector process;immune response;immune system process;innate immune…	antigen binding;binding	cell part;extracellular membrane-bounded organelle;extracellular organelle;extracellular region;extracellular region part;extracellular vesicular exosome;membrane;membrane-bounded organelle;membrane-bounded vesicle;organelle;plasma membrane;vesicle	biological regulation;cellular component organization;cellular membrane organization;cellular process;endocytosis;establishment of localization;immune system process;macromolecule metabolic process;membrane invagination;membrane organization;metabolic process;primary metabolic process;protein metabolic process;response to stimulus;response to stress;transport;vesicle-mediated transport	cell part;extracellular organelle;extracellular region;membrane;organelle;plasma membrane;vesicle		V-set		Amyloid;Completeproteome;Directproteinsequencing;Disulfidebond;Immunoglobulindomain;ImmunoglobulinVregion;Referenceproteome		GO:0002252;GO:0002253;GO:0002376;GO:0002682;GO:0002684;GO:0006810;GO:0006897;GO:0006898;GO:0006950;GO:0006952;GO:0006955;GO:0006956;GO:0006958;GO:0006959;GO:0008152;GO:0009987;GO:0010324;GO:0016043;GO:0016044;GO:0016192;GO:0019538;GO:0043170;GO:0044238;GO:0045087;GO:0048518;GO:0048583;GO:0048584;GO:0050776;GO:0050778;GO:0050789;GO:0050896;GO:0051234;GO:0061024;GO:0065007;GO:0071840;GO:0072376	GO:0003823;GO:0005488	GO:0005576;GO:0005886;GO:0016020;GO:0031982;GO:0031988;GO:0043226;GO:0043227;GO:0043230;GO:0044421;GO:0044464;GO:0065010;GO:0070062	GO:0002376;GO:0006810;GO:0006897;GO:0006950;GO:0008152;GO:0009987;GO:0010324;GO:0016043;GO:0016044;GO:0016192;GO:0019538;GO:0043170;GO:0044238;GO:0050896;GO:0051234;GO:0061024;GO:0065007	GO:0005576;GO:0005886;GO:0016020;GO:0031982;GO:0043226;GO:0043230;GO:0044464	IPR007110;IPR013106;IPR013783	Ig_V-set;Ig-like_dom;Ig-like_fold					PS50835	IG_LIKE
+	3.47783	-1.61551	P05109	P05109	Protein S100-A8;Protein S100-A8, N-terminally processed	S100A8	sp|P05109|S10A8_HUMAN Protein S100-A8 OS=Homo sapiens GN=S100A8 PE=1 SV=1	ENSG00000143546	ENSP00000357721;ENSP00000357722	ENST00000368732;ENST00000368733			S100A8		1MR8;1XK4;4GGF	S10A8_HUMAN			NOG39611	Color2 [A=255, R=169, G=169, B=169]	1	4					activation of caspase activity;acute inflammatory response;autophagy;biological adhesion;biological regulation;catabolic process;cell adhesion;cell chemotaxis;cell migration;cell motility;cell-cell adhesion;cellular catabolic process;cellular component movement;cellular macromolecule metabolic process;cellular metabolic process;cellular process;cellular protein metabolic process;cellular response…	arachidonic acid binding;binding;calcium ion binding;carboxylic acid binding;cation binding;cytoskeletal protein binding;fatty acid binding;icosanoid binding;icosatetraenoic acid binding;ion binding;lipid binding;metal ion binding;microtubule binding;monocarboxylic acid binding;protein binding;RAGE receptor binding;receptor binding;Toll-like receptor 4 binding;Toll-like receptor binding;transitio…	cell part;cytoplasmic part;cytoskeleton;cytosol;extracellular membrane-bounded organelle;extracellular organelle;extracellular region;extracellular region part;extracellular space;extracellular vesicular exosome;intracellular membrane-bounded organelle;intracellular non-membrane-bounded organelle;intracellular organelle;intracellular part;membrane;membrane-bounded organelle;membrane-bounded vesic…	autophagy;biological adhesion;biological regulation;catabolic process;cell adhesion;cell motility;cellular component movement;cellular metabolic process;cellular process;cytokine production;immune system process;locomotion;macromolecule metabolic process;macromolecule modification;metabolic process;multicellular organismal process;multi-organism process;peptidyl-amino acid modification;primary me…	cell part;cytoskeleton;cytosol;extracellular organelle;extracellular region;extracellular space;intracellular membrane-bounded organelle;intracellular non-membrane-bounded organelle;intracellular organelle;membrane;nucleus;organelle;plasma membrane;vesicle		S_100	AIYAR_COBRA1_TARGETS_UP;AKT_UP_MTOR_DN.V1_UP;AZARE_NEOPLASTIC_TRANSFORMATION_BY_STAT3_DN;BENNETT_SYSTEMIC_LUPUS_ERYTHEMATOSUS;BOYLAN_MULTIPLE_MYELOMA_C_D_DN;BOYLAN_MULTIPLE_MYELOMA_PCA1_UP;BURTON_ADIPOGENESIS_6;BURTON_ADIPOGENESIS_PEAK_AT_24HR;CAGCTG_V$AP4_Q5;CAIRO_LIVER_DEVELOPMENT_DN;CALCIUM_ION_BINDING;CATION_BINDING;CHANDRAN_METASTASIS_UP;CHARAFE_BREAST_CANCER_BASAL_VS_MESENCHYMAL_UP;CHARAFE_…	3D-structure;Antimicrobial;Apoptosis;Autophagy;Calcium;Cellmembrane;Chemotaxis;Completeproteome;Cytoplasm;Cytoskeleton;Directproteinsequencing;Immunity;Inflammatoryresponse;Innateimmunity;Membrane;Metal-binding;Referenceproteome;Repeat;Secreted;S-nitrosylation;Zinc		GO:0001558;GO:0001816;GO:0002237;GO:0002376;GO:0002523;GO:0002526;GO:0002544;GO:0002791;GO:0002793;GO:0006355;GO:0006464;GO:0006914;GO:0006919;GO:0006928;GO:0006935;GO:0006950;GO:0006952;GO:0006954;GO:0006955;GO:0007155;GO:0007159;GO:0008152;GO:0009056;GO:0009605;GO:0009607;GO:0009611;GO:0009617;GO:0009620;GO:0009889;GO:0009987;GO:0010033;GO:0010035;GO:0010038;GO:0010043;GO:0010468;GO:0010556;GO:…	GO:0005102;GO:0005488;GO:0005504;GO:0005509;GO:0005515;GO:0008017;GO:0008092;GO:0008270;GO:0008289;GO:0015631;GO:0031406;GO:0033293;GO:0035325;GO:0035662;GO:0043167;GO:0043169;GO:0046872;GO:0046914;GO:0050542;GO:0050543;GO:0050544;GO:0050786	GO:0005576;GO:0005615;GO:0005634;GO:0005829;GO:0005856;GO:0005886;GO:0016020;GO:0031982;GO:0031988;GO:0043226;GO:0043227;GO:0043228;GO:0043229;GO:0043230;GO:0043231;GO:0043232;GO:0044421;GO:0044424;GO:0044444;GO:0044464;GO:0065010;GO:0070062	GO:0001816;GO:0002376;GO:0006464;GO:0006914;GO:0006928;GO:0006950;GO:0007155;GO:0008152;GO:0009056;GO:0009605;GO:0009607;GO:0009987;GO:0018193;GO:0019538;GO:0022610;GO:0032501;GO:0033043;GO:0040011;GO:0042221;GO:0043170;GO:0043412;GO:0044237;GO:0044238;GO:0048870;GO:0050896;GO:0051049;GO:0051704;GO:0065007	GO:0005576;GO:0005615;GO:0005634;GO:0005829;GO:0005856;GO:0005886;GO:0016020;GO:0031982;GO:0043226;GO:0043229;GO:0043230;GO:0043231;GO:0043232;GO:0044464	IPR001751;IPR002048;IPR011992;IPR013787;IPR018247;IPR028474	EF_Hand_1_Ca_BS;EF_hand_dom;EF-hand-dom_pair;S100/CaBP-9k_CS;S100_Ca-bd_sub;S100A8		123885			PS00018;PS00303;PS50222	EF_HAND_1;EF_HAND_2;S100_CABP
+	6.15609	-0.867453	P05160	P05160	Coagulation factor XIII B chain	F13B	sp|P05160|F13B_HUMAN Coagulation factor XIII B chain OS=Homo sapiens GN=F13B PE=1 SV=3	ENSG00000143278	ENSP00000356382	ENST00000367412			F13B			F13B_HUMAN			NOG146710	Color2 [A=255, R=169, G=169, B=169]	1	4					biological regulation;blood coagulation;coagulation;hemostasis;multicellular organismal process;regulation of biological quality;regulation of body fluid levels		extracellular region	biological regulation;coagulation;multicellular organismal process;regulation of body fluid levels	extracellular region	Complement and coagulation cascades	Sushi	ACEVEDO_LIVER_CANCER_UP;ACEVEDO_LIVER_TUMOR_VS_NORMAL_ADJACENT_TISSUE_UP;BLOOD_COAGULATION;BOCHKIS_FOXA2_TARGETS;chr1q31;COAGULATION;GRANDVAUX_IRF3_TARGETS_UP;GSE11924_TFH_VS_TH1_CD4_TCELL_DN;GSE14000_TRANSLATED_RNA_VS_MRNA_16H_LPS_DC_UP;GSE17721_CTRL_VS_LPS_0.5H_BMDM_UP;GSE17721_CTRL_VS_POLYIC_0.5H_BMDM_UP;GSE17721_LPS_VS_CPG_12H_BMDM_UP;GSE17721_LPS_VS_POLYIC_12H_BMDM_UP;GSE2706_R848_VS_R848_AN…	Bloodcoagulation;Completeproteome;Diseasemutation;Disulfidebond;Glycoprotein;Hemostasis;Polymorphism;Referenceproteome;Repeat;Secreted;Signal;Sushi		GO:0007596;GO:0007599;GO:0032501;GO:0050817;GO:0050878;GO:0065007;GO:0065008		GO:0005576	GO:0032501;GO:0050817;GO:0050878;GO:0065007	GO:0005576	IPR000436	Sushi_SCR_CCP_dom	ko04610	134580;613235			PS50923	SUSHI
+	11.9365	-2.21132	P06331;A0A0C4DH41;P01825;P01824;A0A0J9YWU9	P06331;A0A0C4DH41;P01825;P01824	Ig heavy chain V-II region ARH-77;Ig heavy chain V-II region NEWM;Ig heavy chain V-II region WAH	IGHV4-61	sp|P06331|HV434_HUMAN Immunoglobulin heavy variable 4-34 OS=Homo sapiens GN=IGHV4-34 PE=1 SV=2;sp|A0A0C4DH41|HV461_HUMAN Immunoglobulin heavy variable 4-61 OS=Homo sapiens GN=IGHV4-61 PE=3 SV=1;sp|P01825|HV459_HUMAN Immunoglobulin heavy variable 4-59 OS=Ho	ENSG00000211970	ENSP00000375039	ENST00000390630			IGHV4-61		1ZVO;7FAB	A0A0C4DH41_HUMAN;HV206_HUMAN;HV207_HUMAN;HV209_HUMAN				Color2 [A=255, R=169, G=169, B=169]	1	4					activation of immune response;biological regulation;cellular component organization;cellular component organization or biogenesis;cellular membrane organization;cellular process;complement activation;complement activation, classical pathway;defense response;endocytosis;establishment of localization;humoral immune response;immune effector process;immune response;immune system process;innate immune…	antigen binding;binding	cell part;extracellular membrane-bounded organelle;extracellular organelle;extracellular region;extracellular region part;extracellular vesicular exosome;membrane;membrane-bounded organelle;membrane-bounded vesicle;organelle;plasma membrane;vesicle	biological regulation;cellular component organization;cellular membrane organization;cellular process;endocytosis;establishment of localization;immune system process;macromolecule metabolic process;membrane invagination;membrane organization;metabolic process;primary metabolic process;protein metabolic process;response to stimulus;response to stress;transport;vesicle-mediated transport	cell part;extracellular organelle;extracellular region;membrane;organelle;plasma membrane;vesicle		V-set	chr14q32	3D-structure;Completeproteome;Directproteinsequencing;Disulfidebond;Glycoprotein;Immunoglobulindomain;ImmunoglobulinVregion;Pyrrolidonecarboxylicacid;Referenceproteome;Signal		GO:0002252;GO:0002253;GO:0002376;GO:0002682;GO:0002684;GO:0006810;GO:0006897;GO:0006898;GO:0006950;GO:0006952;GO:0006955;GO:0006956;GO:0006958;GO:0006959;GO:0008152;GO:0009987;GO:0010324;GO:0016043;GO:0016044;GO:0016192;GO:0019538;GO:0043170;GO:0044238;GO:0045087;GO:0048518;GO:0048583;GO:0048584;GO:0050776;GO:0050778;GO:0050789;GO:0050896;GO:0051234;GO:0061024;GO:0065007;GO:0071840;GO:0072376	GO:0003823;GO:0005488	GO:0005576;GO:0005886;GO:0016020;GO:0031982;GO:0031988;GO:0043226;GO:0043227;GO:0043230;GO:0044421;GO:0044464;GO:0065010;GO:0070062	GO:0002376;GO:0006810;GO:0006897;GO:0006950;GO:0008152;GO:0009987;GO:0010324;GO:0016043;GO:0016044;GO:0016192;GO:0019538;GO:0043170;GO:0044238;GO:0050896;GO:0051234;GO:0061024;GO:0065007	GO:0005576;GO:0005886;GO:0016020;GO:0031982;GO:0043226;GO:0043230;GO:0044464	IPR007110;IPR013106;IPR013783	Ig_V-set;Ig-like_dom;Ig-like_fold					PS50835	IG_LIKE
+	5.21807	-3.50732	P08519;A0A087WWY0	P08519	Apolipoprotein(a)	LPA	sp|P08519|APOA_HUMAN Apolipoprotein(a) OS=Homo sapiens GN=LPA PE=1 SV=1	ENSG00000198670	ENSP00000321334;ENSP00000395608;ENSP00000480589	ENST00000316300;ENST00000447678;ENST00000614786			LPA		1I71;1JFN;1KIV;2FEB;3KIV;4BV5;4BV7;4BVC;4BVD;4BVV;4BVW;4KIV	A0A087WWY0_HUMAN;APOA_HUMAN		3.4.21.-	COG5640	Color2 [A=255, R=169, G=169, B=169]	1	4					anatomical structure development;anatomical structure homeostasis;anatomical structure morphogenesis;biological regulation;blood circulation;blood vessel development;cell differentiation;cell differentiation involved in embryonic placenta development;cell migration;cell motility;cellular component movement;cellular component organization;cellular component organization or biogenesis;cellular deve…	apolipoprotein binding;binding;carbohydrate binding;catalytic activity;endopeptidase activity;endopeptidase inhibitor activity;endopeptidase regulator activity;enzyme inhibitor activity;enzyme regulator activity;fibronectin binding;glycosaminoglycan binding;heparin binding;hydrolase activity;pattern binding;peptidase activity;peptidase activity, acting on L-amino acid peptides;peptidase inhibitor…	cell part;extracellular region;extracellular region part;extrinsic to membrane;extrinsic to plasma membrane;intracellular membrane-bounded organelle;intracellular organelle;intracellular part;macromolecular complex;membrane part;membrane-bounded organelle;organelle;plasma lipoprotein particle;plasma membrane part;protein-lipid complex	anatomical structure development;anatomical structure morphogenesis;biological regulation;blood circulation;cell differentiation;cell motility;cellular component movement;cellular component organization;cellular homeostasis;cellular membrane organization;cellular metabolic process;cellular process;circulatory system process;developmental process;endocytosis;establishment of localization;growth;ho…	cell part;extracellular region;intracellular membrane-bounded organelle;intracellular organelle;macromolecular complex;organelle		Kringle;Trypsin	ALK_DN.V1_DN;CAIRO_HEPATOBLASTOMA_DN;CAMPS_COLON_CANCER_COPY_NUMBER_DN;CAR_HPX;CAR_IGFBP1;CHIANG_LIVER_CANCER_SUBCLASS_UNANNOTATED_UP;chr6q26;ENZYME_INHIBITOR_ACTIVITY;ENZYME_REGULATOR_ACTIVITY;GSE29618_PRE_VS_DAY7_FLU_VACCINE_PDC_UP;HSIAO_LIVER_SPECIFIC_GENES;IL21_UP.V1_DN;LEE_LIVER_CANCER;MODULE_117;PID_AMB2_NEUTROPHILS_PATHWAY;PROTEASE_INHIBITOR_ACTIVITY;REACTOME_LIPID_DIGESTION_MOBILIZATION_A…	3D-structure;Atherosclerosis;Autocatalyticcleavage;Completeproteome;Disulfidebond;Glycoprotein;Hydrolase;Kringle;Lipidtransport;Polymorphism;Protease;Proteomicsidentification;Referenceproteome;Repeat;Serineprotease;Signal;Transport		GO:0001568;GO:0002376;GO:0003008;GO:0003013;GO:0006508;GO:0006629;GO:0006810;GO:0006869;GO:0006897;GO:0006898;GO:0006928;GO:0008015;GO:0008152;GO:0009653;GO:0009888;GO:0009987;GO:0010324;GO:0010466;GO:0010951;GO:0016043;GO:0016044;GO:0016192;GO:0016477;GO:0019222;GO:0019538;GO:0019725;GO:0030154;GO:0031099;GO:0032501;GO:0032502;GO:0040007;GO:0040011;GO:0042157;GO:0042246;GO:0042592;GO:0042692;GO:…	GO:0001871;GO:0001968;GO:0003824;GO:0004175;GO:0004252;GO:0004857;GO:0004866;GO:0005488;GO:0005515;GO:0005539;GO:0008201;GO:0008233;GO:0008236;GO:0016787;GO:0017171;GO:0030234;GO:0030246;GO:0030247;GO:0030414;GO:0034185;GO:0061134;GO:0061135;GO:0070011	GO:0005576;GO:0019897;GO:0019898;GO:0032991;GO:0032994;GO:0034358;GO:0043226;GO:0043227;GO:0043229;GO:0043231;GO:0044421;GO:0044424;GO:0044425;GO:0044459;GO:0044464	GO:0002376;GO:0003013;GO:0006508;GO:0006629;GO:0006810;GO:0006869;GO:0006897;GO:0006928;GO:0008015;GO:0008152;GO:0009653;GO:0009987;GO:0010324;GO:0016043;GO:0016044;GO:0016192;GO:0019538;GO:0019725;GO:0030154;GO:0032501;GO:0032502;GO:0040007;GO:0040011;GO:0042592;GO:0043170;GO:0044237;GO:0044238;GO:0044281;GO:0048856;GO:0048870;GO:0051234;GO:0051603;GO:0061024;GO:0065007	GO:0005576;GO:0032991;GO:0043226;GO:0043229;GO:0043231;GO:0044464	IPR000001;IPR001254;IPR001314;IPR009003;IPR013806;IPR018056;IPR018114	Kringle;Kringle_CS;Kringle-like;Peptidase_S1;Peptidase_S1_AS;Peptidase_S1A;Trypsin-like_Pept_dom		152200	PR00722	CHYMOTRYPSIN	PS00021;PS00134;PS00135;PS50070;PS50240	KRINGLE_1;KRINGLE_2;TRYPSIN_DOM;TRYPSIN_HIS;TRYPSIN_SER
+	2.36529	-0.801934	P09172;Q5T382	P09172	Dopamine beta-hydroxylase;Soluble dopamine beta-hydroxylase	DBH	sp|P09172|DOPO_HUMAN Dopamine beta-hydroxylase OS=Homo sapiens GN=DBH PE=1 SV=3	ENSG00000123454	ENSP00000263611;ENSP00000376776	ENST00000263611;ENST00000393056			DBH			DOPO_HUMAN;Q5T382_HUMAN		1.14.17.1	NOG286384	Color2 [A=255, R=169, G=169, B=169]	1	4					adult behavior;alcohol biosynthetic process;alcohol catabolic process;alcohol metabolic process;amine biosynthetic process;amine catabolic process;amine metabolic process;associative learning;behavior;behavioral response to ethanol;benzene-containing compound metabolic process;biological regulation;biosynthetic process;blood vessel remodeling;carbohydrate homeostasis;catabolic process;catecholami…	binding;carboxylic acid binding;catalytic activity;cation binding;copper ion binding;dopamine beta-monooxygenase activity;ion binding;L-ascorbic acid binding;metal ion binding;monooxygenase activity;oxidoreductase activity;oxidoreductase activity, acting on paired donors, with incorporation or reduction of molecular oxygen;oxidoreductase activity, acting on paired donors, with incorporation or re…	cell part;chromaffin granule lumen;chromaffin granule membrane;cytoplasm;cytoplasmic membrane-bounded vesicle lumen;cytoplasmic part;cytoplasmic vesicle membrane;cytoplasmic vesicle part;extracellular region;integral to membrane;intracellular organelle part;intracellular part;intrinsic to membrane;membrane;membrane part;membrane-enclosed lumen;organelle lumen;organelle membrane;organelle part;sec…	alcohol metabolic process;amine metabolic process;behavior;biological regulation;biosynthetic process;catabolic process;cell communication;cell motility;cell-cell signaling;cellular aromatic compound metabolic process;cellular component movement;cellular metabolic process;cellular nitrogen compound metabolic process;cellular process;cytokine production;homeostatic process;immune system process;lo…	cell part;cytoplasm;extracellular region;membrane	Tyrosine metabolism	Cu2_monoox_C;Cu2_monooxygen;DOMON	ACEVEDO_NORMAL_TISSUE_ADJACENT_TO_LIVER_TUMOR_DN;BIOCARTA_NEUROTRANSMITTERS_PATHWAY;CADWELL_ATG16L1_TARGETS_UP;CAGCTG_V$AP4_Q5;CELL_CELL_SIGNALING;CELL_FRACTION;CHEN_METABOLIC_SYNDROM_NETWORK;chr9q34;CYTOPLASM;GRAESSMANN_APOPTOSIS_BY_SERUM_DEPRIVATION_UP;GSE10239_KLRG1INT_VS_KLRG1HIGH_EFF_CD8_TCELL_UP;GSE12845_IGD_POS_VS_NEG_BLOOD_BCELL_UP;GSE13485_CTRL_VS_DAY3_YF17D_VACCINE_PBMC_UP;GSE1460_INTRA…	Catecholaminebiosynthesis;Completeproteome;Copper;Cytoplasmicvesicle;Directproteinsequencing;Diseasemutation;Disulfidebond;Glycoprotein;Membrane;Metal-binding;Monooxygenase;Oxidoreductase;Polymorphism;PQQ;Proteomicsidentification;Referenceproteome;Signal-anchor;Transmembrane;Transmembranehelix;VitaminC		GO:0001659;GO:0001816;GO:0001974;GO:0001975;GO:0002252;GO:0002376;GO:0002443;GO:0003008;GO:0006066;GO:0006576;GO:0006584;GO:0006725;GO:0006807;GO:0006928;GO:0006950;GO:0007154;GO:0007267;GO:0007268;GO:0007610;GO:0007611;GO:0007612;GO:0007613;GO:0007626;GO:0007632;GO:0008152;GO:0008306;GO:0008542;GO:0009056;GO:0009058;GO:0009308;GO:0009309;GO:0009310;GO:0009314;GO:0009416;GO:0009628;GO:0009712;GO:…	GO:0003824;GO:0004497;GO:0004500;GO:0005488;GO:0005507;GO:0016491;GO:0016705;GO:0016715;GO:0019842;GO:0031406;GO:0031418;GO:0043167;GO:0043169;GO:0046872;GO:0046914	GO:0005576;GO:0005737;GO:0012506;GO:0016020;GO:0016021;GO:0030658;GO:0030659;GO:0030667;GO:0031090;GO:0031224;GO:0031974;GO:0031983;GO:0034466;GO:0034774;GO:0042584;GO:0043233;GO:0044422;GO:0044424;GO:0044425;GO:0044433;GO:0044444;GO:0044446;GO:0044464;GO:0060205	GO:0001816;GO:0002376;GO:0006066;GO:0006725;GO:0006807;GO:0006928;GO:0006950;GO:0007154;GO:0007267;GO:0007610;GO:0008152;GO:0009056;GO:0009058;GO:0009308;GO:0009628;GO:0009719;GO:0009987;GO:0023052;GO:0032501;GO:0034641;GO:0040011;GO:0042221;GO:0042592;GO:0044237;GO:0044281;GO:0048771;GO:0048870;GO:0050877;GO:0050896;GO:0065007	GO:0005576;GO:0005737;GO:0016020;GO:0044464	IPR000323;IPR000945;IPR005018;IPR008977;IPR014783;IPR014784;IPR020611;IPR024548;IPR028460	Cu2_ascorb_mOase_CS-1;Cu2_ascorb_mOase_CS-2;Cu2_ascorb_mOase_N;Cu2_ascorb_mOase-like_C;Cu2_monoox_C;DBH-rel;DOMON_domain;PHM/PNGase_F_dom;Tbh/DBH	ko00350	223360;609312	PR00767	DBMONOXGNASE	PS00084;PS00085;PS50836	CU2_MONOOXYGENASE_1;CU2_MONOOXYGENASE_2;DOMON
+	4.40264	-0.480259	P10643	P10643	Complement component C7	C7	sp|P10643|CO7_HUMAN Complement component C7 OS=Homo sapiens GN=C7 PE=1 SV=2	ENSG00000112936	ENSP00000322061	ENST00000313164			C7		2WCY	CO7_HUMAN			NOG145238	Color2 [A=255, R=169, G=169, B=169]	1	4					activation of immune response;biological regulation;cation homeostasis;cell death;cellular cation homeostasis;cellular chemical homeostasis;cellular homeostasis;cellular ion homeostasis;cellular metal ion homeostasis;cellular monovalent inorganic cation homeostasis;cellular process;cellular sodium ion homeostasis;chemical homeostasis;complement activation;complement activation, alternative pathwa…		cell part;extracellular membrane-bounded organelle;extracellular organelle;extracellular region;extracellular region part;extracellular vesicular exosome;macromolecular complex;membrane attack complex;membrane part;membrane-bounded organelle;membrane-bounded vesicle;organelle;plasma membrane part;pore complex;protein complex;vesicle	biological regulation;cell death;cellular homeostasis;cellular ion homeostasis;cellular process;death;homeostatic process;immune system process;macromolecule metabolic process;metabolic process;primary metabolic process;protein metabolic process;response to stimulus;response to stress	cell part;extracellular organelle;extracellular region;macromolecular complex;organelle;protein complex;vesicle	Complement and coagulation cascades;Prion diseases;Systemic lupus erythematosus	Ldl_recept_a;MACPF;Sushi;TSP_1	ACEVEDO_LIVER_TUMOR_VS_NORMAL_ADJACENT_TISSUE_DN;BIOCARTA_CLASSIC_PATHWAY;BIOCARTA_COMP_PATHWAY;BIOCARTA_LAIR_PATHWAY;BIOCARTA_LECTIN_PATHWAY;BLALOCK_ALZHEIMERS_DISEASE_UP;BONOME_OVARIAN_CANCER_SURVIVAL_SUBOPTIMAL_DEBULKING;BOQUEST_STEM_CELL_CULTURED_VS_FRESH_DN;BOQUEST_STEM_CELL_UP;BORCZUK_MALIGNANT_MESOTHELIOMA_DN;CAGCTG_V$AP4_Q5;CAIRO_HEPATOBLASTOMA_CLASSES_DN;CHIANG_LIVER_CANCER_SUBCLASS_CTNN…	3D-structure;Complementalternatepathway;Complementpathway;Completeproteome;Cytolysis;Directproteinsequencing;Diseasemutation;Disulfidebond;EGF-likedomain;Glycoprotein;Immunity;Innateimmunity;Membraneattackcomplex;Polymorphism;Referenceproteome;Repeat;Secreted;Signal;Sushi	SC5bp-7 complex	GO:0002252;GO:0002253;GO:0002376;GO:0002673;GO:0002682;GO:0002684;GO:0002697;GO:0002920;GO:0006873;GO:0006875;GO:0006883;GO:0006950;GO:0006952;GO:0006955;GO:0006956;GO:0006957;GO:0006958;GO:0006959;GO:0008152;GO:0008219;GO:0009987;GO:0010468;GO:0016265;GO:0019222;GO:0019538;GO:0019725;GO:0019835;GO:0030003;GO:0030004;GO:0030449;GO:0031347;GO:0032101;GO:0042592;GO:0043170;GO:0044238;GO:0045087;GO:…		GO:0005576;GO:0005579;GO:0031982;GO:0031988;GO:0032991;GO:0043226;GO:0043227;GO:0043230;GO:0043234;GO:0044421;GO:0044425;GO:0044459;GO:0044464;GO:0046930;GO:0065010;GO:0070062	GO:0002376;GO:0006873;GO:0006950;GO:0008152;GO:0008219;GO:0009987;GO:0016265;GO:0019538;GO:0019725;GO:0042592;GO:0043170;GO:0044238;GO:0050896;GO:0065007	GO:0005576;GO:0031982;GO:0032991;GO:0043226;GO:0043230;GO:0043234;GO:0044464	IPR000436;IPR000884;IPR001862;IPR002172;IPR003884;IPR020863;IPR020864;IPR023415	FacI_MAC;LDLR_class-A_CS;LDrepeatLR_classA_rpt;MAC_perforin;MACPF;MACPF_CS;Sushi_SCR_CCP_dom;Thrombospondin_1_rpt	ko04610;ko05020;ko05322	217070;610102	PR00764	COMPLEMENTC9	PS00022;PS00279;PS01186;PS01209;PS50068;PS50092;PS50923;PS51412	EGF_1;EGF_2;LDLRA_1;LDLRA_2;MACPF_1;MACPF_2;SUSHI;TSP1
+	2.80695	-0.728588	P22891;P22891-2	P22891;P22891-2	Vitamin K-dependent protein Z	PROZ	sp|P22891|PROZ_HUMAN Vitamin K-dependent protein Z OS=Homo sapiens GN=PROZ PE=1 SV=2;sp|P22891-2|PROZ_HUMAN Isoform 2 of Vitamin K-dependent protein Z OS=Homo sapiens GN=PROZ	ENSG00000126231	ENSP00000344458;ENSP00000364697	ENST00000342783;ENST00000375547	P22891-1;P22891-2		PROZ		3F1S;3H5C	PROZ_HUMAN			NOG145536	Color2 [A=255, R=169, G=169, B=169]	1	4					biological regulation;blood coagulation;cellular macromolecule metabolic process;cellular metabolic process;cellular process;cellular protein metabolic process;coagulation;hemostasis;macromolecule metabolic process;macromolecule modification;metabolic process;multicellular organismal process;peptidyl-amino acid modification;peptidyl-glutamic acid carboxylation;peptidyl-glutamic acid modification;…	binding;calcium ion binding;catalytic activity;cation binding;endopeptidase activity;hydrolase activity;ion binding;metal ion binding;peptidase activity;peptidase activity, acting on L-amino acid peptides;serine hydrolase activity;serine-type endopeptidase activity;serine-type peptidase activity	cell part;cytoplasmic part;endoplasmic reticulum lumen;endoplasmic reticulum part;extracellular membrane-bounded organelle;extracellular organelle;extracellular region part;extracellular vesicular exosome;Golgi apparatus part;Golgi lumen;intracellular organelle lumen;intracellular organelle part;intracellular part;membrane-bounded organelle;membrane-bounded vesicle;membrane-enclosed lumen;organel…	biological regulation;cellular metabolic process;cellular process;coagulation;macromolecule metabolic process;macromolecule modification;metabolic process;multicellular organismal process;peptidyl-amino acid modification;primary metabolic process;protein metabolic process;protein modification process;proteolysis;regulation of body fluid levels	cell part;extracellular organelle;organelle;vesicle		EGF;Gla;Trypsin	ACEVEDO_LIVER_TUMOR_VS_NORMAL_ADJACENT_TISSUE_DN;ALK_DN.V1_DN;BOYAULT_LIVER_CANCER_SUBCLASS_G123_DN;CHIANG_LIVER_CANCER_SUBCLASS_UNANNOTATED_UP;chr13q34;GSE13306_RA_VS_UNTREATED_TCONV_DN;GSE17721_CTRL_VS_CPG_0.5H_BMDM_DN;GSE17721_LPS_VS_CPG_0.5H_BMDM_UP;GSE17721_POLYIC_VS_CPG_0.5H_BMDM_UP;GSE22886_NAIVE_CD4_TCELL_VS_NEUTROPHIL_DN;GSE22886_NEUTROPHIL_VS_DC_UP;GSE22886_NEUTROPHIL_VS_MONOCYTE_UP;GSE…	3D-structure;Alternativesplicing;Bloodcoagulation;Calcium;Cleavageonpairofbasicresidues;Completeproteome;Directproteinsequencing;Disulfidebond;EGF-likedomain;Gamma-carboxyglutamicacid;Glycoprotein;Hemostasis;Hydroxylation;Polymorphism;Referenceproteome;Repeat;Secreted;Serineproteasehomolog;Signal		GO:0006464;GO:0006508;GO:0007596;GO:0007599;GO:0008152;GO:0009987;GO:0017187;GO:0018193;GO:0018200;GO:0018214;GO:0019538;GO:0032501;GO:0043170;GO:0043412;GO:0043687;GO:0044237;GO:0044238;GO:0044260;GO:0044267;GO:0050817;GO:0050878;GO:0065007;GO:0065008	GO:0003824;GO:0004175;GO:0004252;GO:0005488;GO:0005509;GO:0008233;GO:0008236;GO:0016787;GO:0017171;GO:0043167;GO:0043169;GO:0046872;GO:0070011	GO:0005788;GO:0005796;GO:0031974;GO:0031982;GO:0031988;GO:0043226;GO:0043227;GO:0043230;GO:0043233;GO:0044421;GO:0044422;GO:0044424;GO:0044431;GO:0044432;GO:0044444;GO:0044446;GO:0044464;GO:0065010;GO:0070013;GO:0070062	GO:0006464;GO:0006508;GO:0008152;GO:0009987;GO:0018193;GO:0019538;GO:0032501;GO:0043170;GO:0043412;GO:0044237;GO:0044238;GO:0050817;GO:0050878;GO:0065007	GO:0031982;GO:0043226;GO:0043230;GO:0044464	IPR000152;IPR000294;IPR000742;IPR001254;IPR009003;IPR012224;IPR013032;IPR017857	Coagulation_fac_subgr_Gla_dom;EGF-like_CS;EGF-type_Asp/Asn_hydroxyl_site;EG-like_dom;GLA_domain;Pept_S1A_FX;Peptidase_S1;Trypsin-like_Pept_dom		176895	PR00001	GLABLOOD	PS00010;PS00011;PS00022;PS01186;PS50026;PS50240;PS50998	ASX_HYDROXYL;EGF_1;EGF_2;EGF_3;GLA_1;GLA_2;TRYPSIN_DOM
+	4.33085	-0.622579	P25311;C9JEV0;H7BZJ8	P25311;C9JEV0	Zinc-alpha-2-glycoprotein	AZGP1	sp|P25311|ZA2G_HUMAN Zinc-alpha-2-glycoprotein OS=Homo sapiens GN=AZGP1 PE=1 SV=2;tr|C9JEV0|C9JEV0_HUMAN Zinc-alpha-2-glycoprotein OS=Homo sapiens GN=AZGP1 PE=1 SV=1	ENSG00000160862	ENSP00000292401;ENSP00000389942;ENSP00000396093	ENST00000292401;ENST00000411734;ENST00000419575			AZGP1		1T7V;1T7W;1T7X;1T7Y;1T7Z;1T80;1ZAG;3ES6	C9JEV0_HUMAN;H7BZJ8_HUMAN;ZA2G_HUMAN			NOG25830	Color2 [A=255, R=169, G=169, B=169]	1	4					anatomical structure homeostasis;antigen processing and presentation;antigen processing and presentation of peptide antigen;antigen processing and presentation of peptide antigen via MHC class I;biological adhesion;biological regulation;cell adhesion;cellular process;detection of chemical stimulus;detection of chemical stimulus involved in sensory perception;detection of chemical stimulus involve…	antigen binding;binding;catalytic activity;glycoprotein binding;hydrolase activity;hydrolase activity, acting on ester bonds;macromolecule transmembrane transporter activity;nuclease activity;peptide antigen binding;peptide binding;protein binding;protein transmembrane transporter activity;protein transporter activity;ribonuclease activity;substrate-specific transmembrane transporter activity;sub…	cell part;extracellular membrane-bounded organelle;extracellular organelle;extracellular region;extracellular region part;extracellular space;extracellular vesicular exosome;intracellular membrane-bounded organelle;intracellular organelle;intracellular part;macromolecular complex;membrane;membrane part;membrane-bounded organelle;membrane-bounded vesicle;MHC class I protein complex;MHC protein com…	biological adhesion;biological regulation;cell adhesion;cellular process;detection of stimulus;establishment of localization;homeostatic process;immune system process;protein transport;response to chemical stimulus;response to stimulus;transmembrane transport;transport	cell part;extracellular organelle;extracellular region;extracellular space;intracellular membrane-bounded organelle;intracellular organelle;macromolecular complex;membrane;MHC protein complex;nucleus;organelle;plasma membrane;protein complex;vesicle		C1-set;MHC_I	ACEVEDO_LIVER_CANCER_DN;ACEVEDO_LIVER_TUMOR_VS_NORMAL_ADJACENT_TISSUE_DN;BLALOCK_ALZHEIMERS_DISEASE_UP;CAIRO_HEPATOBLASTOMA_DN;CHANDRAN_METASTASIS_DN;CHARAFE_BREAST_CANCER_LUMINAL_VS_MESENCHYMAL_UP;CHIANG_LIVER_CANCER_SUBCLASS_PROLIFERATION_DN;chr7q22;DOANE_BREAST_CANCER_CLASSES_UP;DOANE_BREAST_CANCER_ESR1_UP;DOANE_RESPONSE_TO_ANDROGEN_UP;ENK_UV_RESPONSE_EPIDERMIS_DN;FALVELLA_SMOKERS_WITH_LUNG_CA…	3D-structure;Completeproteome;Directproteinsequencing;Disulfidebond;Glycoprotein;Proteomicsidentification;Pyrrolidonecarboxylicacid;Referenceproteome;Secreted;Signal		GO:0001580;GO:0001894;GO:0001895;GO:0001910;GO:0001912;GO:0001914;GO:0001916;GO:0002376;GO:0002474;GO:0002682;GO:0002684;GO:0002697;GO:0002699;GO:0002703;GO:0002705;GO:0002706;GO:0002708;GO:0002709;GO:0002711;GO:0002819;GO:0002821;GO:0002822;GO:0002824;GO:0006810;GO:0006955;GO:0007155;GO:0008285;GO:0009593;GO:0009987;GO:0015031;GO:0019882;GO:0022610;GO:0031341;GO:0031343;GO:0042127;GO:0042221;GO:…	GO:0001948;GO:0003823;GO:0003824;GO:0004518;GO:0004540;GO:0005215;GO:0005488;GO:0005515;GO:0008320;GO:0008565;GO:0016787;GO:0016788;GO:0022857;GO:0022884;GO:0022891;GO:0022892;GO:0042277;GO:0042605	GO:0005576;GO:0005615;GO:0005634;GO:0005886;GO:0016020;GO:0031982;GO:0031988;GO:0032991;GO:0042611;GO:0042612;GO:0043226;GO:0043227;GO:0043229;GO:0043230;GO:0043231;GO:0043234;GO:0044421;GO:0044424;GO:0044425;GO:0044459;GO:0044464;GO:0065010;GO:0070062	GO:0002376;GO:0006810;GO:0007155;GO:0009987;GO:0015031;GO:0022610;GO:0042221;GO:0042592;GO:0050896;GO:0051234;GO:0051606;GO:0055085;GO:0065007	GO:0005576;GO:0005615;GO:0005634;GO:0005886;GO:0016020;GO:0031982;GO:0032991;GO:0042611;GO:0043226;GO:0043229;GO:0043230;GO:0043231;GO:0043234;GO:0044464	IPR001039;IPR003006;IPR003597;IPR007110;IPR011161;IPR011162;IPR013783;IPR027648	Ig/MHC_CS;Ig_C1-set;Ig-like_dom;Ig-like_fold;MHC_I/II-like_Ag-recog;MHC_I_a;MHC_I_a_a1/a2;MHC_I-like_Ag-recog		194460	PR01638	MHCCLASSI	PS00290;PS50835	IG_LIKE;IG_MHC
+	3.40061	-0.864556	P61626;F8VV32;A0A0B4J259	P61626;F8VV32;A0A0B4J259	Lysozyme C;Lysozyme	LYZ	sp|P61626|LYSC_HUMAN Lysozyme C OS=Homo sapiens GN=LYZ PE=1 SV=1;tr|F8VV32|F8VV32_HUMAN Lysozyme C OS=Homo sapiens GN=LYZ PE=1 SV=1;tr|A0A0B4J259|A0A0B4J259_HUMAN Lysozyme C OS=Homo sapiens GN=LYZ PE=1 SV=1	ENSG00000090382	ENSP00000261267;ENSP00000449898;ENSP00000449969	ENST00000261267;ENST00000548839;ENST00000549690			LYZ		133L;134L;1B5U;1B5V;1B5W;1B5X;1B5Y;1B5Z;1B7L;1B7M;1B7N;1B7O;1B7P;1B7Q;1B7R;1B7S;1BB3;1BB4;1BB5;1C43;1C45;1C46;1C7P;1CJ6;1CJ7;1CJ8;1CJ9;1CKC;1CKD;1CKF;1CKG;1CKH;1D6P;1D6Q;1DI3;1DI4;1DI5;1EQ4;1EQ5;1EQE;1GAY;1GAZ;1GB0;1GB2;1GB3;1GB5;1GB6;1GB7;1GB8;1GB9;1GBO;1GBW;1GBX;1GBY;1GBZ;1GDW;1GDX;1GE0;1GE1;1GE2;1GE3;1GE4;1GEV;1GEZ;1GF0;1GF3;1GF4;1GF5;1GF6;1GF7;1GF8;1GF9;1GFA;1GFE;1GFG;1GFH;1GFJ;1GFK;1GFR;1GFT…	A0A0B4J259_HUMAN;F8VV32_HUMAN;LYSC_HUMAN		3.2.1.17	NOG85133	Color2 [A=255, R=169, G=169, B=169]	1	4					anatomical structure homeostasis;biological regulation;cell death;cellular process;cytolysis;death;defense response;defense response to bacterium;homeostatic process;inflammatory response;multi-organism process;regulation of biological quality;response to bacterium;response to biotic stimulus;response to other organism;response to stimulus;response to stress;response to wounding;retina homeostasi…	binding;catalytic activity;hydrolase activity;hydrolase activity, acting on glycosyl bonds;hydrolase activity, hydrolyzing O-glycosyl compounds;identical protein binding;lysozyme activity;protein binding	extracellular membrane-bounded organelle;extracellular organelle;extracellular region;extracellular region part;extracellular space;extracellular vesicular exosome;membrane-bounded organelle;membrane-bounded vesicle;organelle;vesicle	biological regulation;cell death;cellular process;death;homeostatic process;multi-organism process;response to biotic stimulus;response to stimulus;response to stress	extracellular organelle;extracellular region;extracellular space;organelle;vesicle	Salivary secretion	Lys	ACEVEDO_LIVER_CANCER_UP;ACEVEDO_LIVER_TUMOR_VS_NORMAL_ADJACENT_TISSUE_UP;AMUNDSON_RESPONSE_TO_ARSENITE;BAELDE_DIABETIC_NEPHROPATHY_UP;BROWNE_HCMV_INFECTION_8HR_UP;CAIRO_HEPATOBLASTOMA_UP;CERVERA_SDHB_TARGETS_1_DN;CHEOK_RESPONSE_TO_HD_MTX_UP;CHIANG_LIVER_CANCER_SUBCLASS_UNANNOTATED_DN;chr12q15;CREIGHTON_ENDOCRINE_THERAPY_RESISTANCE_3;DANG_REGULATED_BY_MYC_DN;DEFENSE_RESPONSE;DEMAGALHAES_AGING_UP;D…	3D-structure;Amyloid;Amyloidosis;Antimicrobial;Bacteriolyticenzyme;Completeproteome;Directproteinsequencing;Diseasemutation;Disulfidebond;Glycosidase;Hydrolase;Polymorphism;Proteomicsidentification;Referenceproteome;Secreted;Signal		GO:0001894;GO:0001895;GO:0006950;GO:0006952;GO:0006954;GO:0008219;GO:0009607;GO:0009611;GO:0009617;GO:0009987;GO:0016265;GO:0019835;GO:0042592;GO:0042742;GO:0050896;GO:0051704;GO:0051707;GO:0060249;GO:0065007;GO:0065008	GO:0003796;GO:0003824;GO:0004553;GO:0005488;GO:0005515;GO:0016787;GO:0016798;GO:0042802	GO:0005576;GO:0005615;GO:0031982;GO:0031988;GO:0043226;GO:0043227;GO:0043230;GO:0044421;GO:0065010;GO:0070062	GO:0006950;GO:0008219;GO:0009607;GO:0009987;GO:0016265;GO:0042592;GO:0050896;GO:0051704;GO:0065007	GO:0005576;GO:0005615;GO:0031982;GO:0043226;GO:0043230	IPR000974;IPR001916;IPR019799;IPR023346;IPR030056	Glyco_hydro_22;Glyco_hydro_22_CS;Glyco_hydro_22_lys;Lysozyme_C;Lysozyme-like_dom	ko04970	105200;153450	PR00135;PR00137	LYSOZYME;LYZLACT	PS00128;PS51348	LACTALBUMIN_LYSOZYME_1;LACTALBUMIN_LYSOZYME_2
+	2.34389	-0.867311	P80748	P80748	Ig lambda chain V-III region LOI		sp|P80748|LV321_HUMAN Immunoglobulin lambda variable 3-21 OS=Homo sapiens GN=IGLV3-21 PE=1 SV=2								2LOI	LV302_HUMAN			NOG81334	Color2 [A=255, R=169, G=169, B=169]	1	4					activation of immune response;biological regulation;cellular component organization;cellular component organization or biogenesis;cellular membrane organization;cellular process;complement activation;complement activation, classical pathway;defense response;endocytosis;establishment of localization;humoral immune response;immune effector process;immune response;immune system process;innate immune…	antigen binding;binding	blood microparticle;cell part;extracellular membrane-bounded organelle;extracellular organelle;extracellular region;extracellular region part;extracellular vesicular exosome;membrane;membrane-bounded organelle;membrane-bounded vesicle;organelle;plasma membrane;vesicle	biological regulation;cellular component organization;cellular membrane organization;cellular process;endocytosis;establishment of localization;immune system process;macromolecule metabolic process;membrane invagination;membrane organization;metabolic process;primary metabolic process;protein metabolic process;response to stimulus;response to stress;transport;vesicle-mediated transport	cell part;extracellular organelle;extracellular region;membrane;organelle;plasma membrane;vesicle		V-set		3D-structure;Completeproteome;Directproteinsequencing;Disulfidebond;Immunoglobulindomain;ImmunoglobulinVregion;Referenceproteome		GO:0002252;GO:0002253;GO:0002376;GO:0002682;GO:0002684;GO:0006810;GO:0006897;GO:0006898;GO:0006950;GO:0006952;GO:0006955;GO:0006956;GO:0006958;GO:0006959;GO:0008152;GO:0009987;GO:0010324;GO:0016043;GO:0016044;GO:0016192;GO:0019538;GO:0043170;GO:0044238;GO:0045087;GO:0048518;GO:0048583;GO:0048584;GO:0050776;GO:0050778;GO:0050789;GO:0050896;GO:0051234;GO:0061024;GO:0065007;GO:0071840;GO:0072376	GO:0003823;GO:0005488	GO:0005576;GO:0005886;GO:0016020;GO:0031982;GO:0031988;GO:0043226;GO:0043227;GO:0043230;GO:0044421;GO:0044464;GO:0065010;GO:0070062;GO:0072562	GO:0002376;GO:0006810;GO:0006897;GO:0006950;GO:0008152;GO:0009987;GO:0010324;GO:0016043;GO:0016044;GO:0016192;GO:0019538;GO:0043170;GO:0044238;GO:0050896;GO:0051234;GO:0061024;GO:0065007	GO:0005576;GO:0005886;GO:0016020;GO:0031982;GO:0043226;GO:0043230;GO:0044464	IPR007110;IPR013106;IPR013783	Ig_V-set;Ig-like_dom;Ig-like_fold					PS50835	IG_LIKE
+	2.37129	-0.749349	P81605;P81605-2	P81605;P81605-2	Dermcidin;Survival-promoting peptide;DCD-1	DCD	sp|P81605|DCD_HUMAN Dermcidin OS=Homo sapiens GN=DCD PE=1 SV=2;sp|P81605-2|DCD_HUMAN Isoform 2 of Dermcidin OS=Homo sapiens GN=DCD	ENSG00000161634	ENSP00000293371;ENSP00000406773;ENSP00000450415	ENST00000293371;ENST00000456047;ENST00000546807	P81605-1;P81605-2;P81605-3		DCD		2KSG;2YMK	DCD_HUMAN		3.4.-.-	NOG75451	Color2 [A=255, R=169, G=169, B=169]	1	4					cell killing;defense response;defense response to bacterium;defense response to fungus;killing of cells of other organism;multi-organism process;response to bacterium;response to biotic stimulus;response to fungus;response to other organism;response to stimulus;response to stress	catalytic activity;hydrolase activity;peptidase activity	extracellular membrane-bounded organelle;extracellular organelle;extracellular region;extracellular region part;extracellular vesicular exosome;membrane-bounded organelle;membrane-bounded vesicle;organelle;vesicle	cell killing;killing of cells of other organism;multi-organism process;response to biotic stimulus;response to stimulus;response to stress	extracellular organelle;extracellular region;organelle;vesicle		Dermcidin	CAGGTG_V$E12_Q6;chr12q13;EXTRACELLULAR_REGION;GSE29617_DAY3_VS_DAY7_TIV_FLU_VACCINE_PBMC_2008_UP;GSE37416_CTRL_VS_0H_F_TULARENSIS_LVS_NEUTROPHIL_DN	3D-structure;Acetylation;Alternativesplicing;Antibiotic;Antimicrobial;Completeproteome;Directproteinsequencing;Fungicide;Hydrolase;Manganese;Protease;Referenceproteome;Secreted;Signal		GO:0001906;GO:0006950;GO:0006952;GO:0009607;GO:0009617;GO:0009620;GO:0031640;GO:0042742;GO:0050832;GO:0050896;GO:0051704;GO:0051707	GO:0003824;GO:0008233;GO:0016787	GO:0005576;GO:0031982;GO:0031988;GO:0043226;GO:0043227;GO:0043230;GO:0044421;GO:0065010;GO:0070062	GO:0001906;GO:0006950;GO:0009607;GO:0031640;GO:0050896;GO:0051704	GO:0005576;GO:0031982;GO:0043226;GO:0043230	IPR028130	Dermcidin		606634
+	4.37966	1.11343	Q06033-2;Q06033;A0A087WW43;E7ET33	Q06033-2;Q06033;A0A087WW43;E7ET33	Inter-alpha-trypsin inhibitor heavy chain H3	ITIH3	sp|Q06033-2|ITIH3_HUMAN Isoform 2 of Inter-alpha-trypsin inhibitor heavy chain H3 OS=Homo sapiens GN=ITIH3;sp|Q06033|ITIH3_HUMAN Inter-alpha-trypsin inhibitor heavy chain H3 OS=Homo sapiens GN=ITIH3 PE=1 SV=2;tr|A0A087WW43|A0A087WW43_HUMAN Inter-alpha-tryp	ENSG00000162267	ENSP00000413922;ENSP00000415769;ENSP00000479928	ENST00000416872;ENST00000449956;ENST00000621946	Q06033-1		ITIH3			A0A087WW43_HUMAN;E7ET33_HUMAN;ITIH3_HUMAN			COG2304	Color2 [A=255, R=169, G=169, B=169]	1	4					amine metabolic process;aminoglycan metabolic process;biological regulation;carbohydrate metabolic process;glycosaminoglycan metabolic process;hyaluronan metabolic process;macromolecule metabolic process;metabolic process;negative regulation of catalytic activity;negative regulation of endopeptidase activity;negative regulation of hydrolase activity;negative regulation of molecular function;negat…	endopeptidase inhibitor activity;endopeptidase regulator activity;enzyme inhibitor activity;enzyme regulator activity;peptidase inhibitor activity;peptidase regulator activity;serine-type endopeptidase inhibitor activity	extracellular membrane-bounded organelle;extracellular organelle;extracellular region;extracellular region part;extracellular vesicular exosome;membrane-bounded organelle;membrane-bounded vesicle;organelle;vesicle	amine metabolic process;biological regulation;carbohydrate metabolic process;macromolecule metabolic process;metabolic process;nitrogen compound metabolic process;polysaccharide metabolic process;primary metabolic process	extracellular organelle;extracellular region;organelle;vesicle		ITI_HC_C;VIT;VWA	ACEVEDO_LIVER_TUMOR_VS_NORMAL_ADJACENT_TISSUE_DN;ATF2_S_UP.V1_UP;ATM_DN.V1_UP;BRCA1_DN.V1_DN;BYSTRYKH_HEMATOPOIESIS_STEM_CELL_QTL_TRANS;CAIRO_LIVER_DEVELOPMENT_DN;CAR_HPX;chr3p21;ESC_V6.5_UP_EARLY.V1_UP;GGGTGGRR_V$PAX4_03;GHO_ATF5_TARGETS_UP;GNF2_GSTM1;GNF2_HPN;GNF2_HPX;GNF2_LCAT;GNF2_TST;GSE17721_0.5H_VS_4H_PAM3CSK4_BMDM_DN;GSE17721_CPG_VS_GARDIQUIMOD_1H_BMDM_UP;GSE17721_CTRL_VS_CPG_24H_BMDM_UP;…	Alternativesplicing;Completeproteome;Directproteinsequencing;Glycoprotein;Polymorphism;Proteaseinhibitor;Proteoglycan;Proteomicsidentification;Referenceproteome;Secreted;Serineproteaseinhibitor;Signal		GO:0005975;GO:0005976;GO:0006022;GO:0006807;GO:0008152;GO:0009308;GO:0010466;GO:0010951;GO:0019222;GO:0030203;GO:0030212;GO:0043086;GO:0043170;GO:0044092;GO:0044238;GO:0050789;GO:0050790;GO:0051336;GO:0051346;GO:0052547;GO:0052548;GO:0065007;GO:0065009	GO:0004857;GO:0004866;GO:0004867;GO:0030234;GO:0030414;GO:0061134;GO:0061135	GO:0005576;GO:0031982;GO:0031988;GO:0043226;GO:0043227;GO:0043230;GO:0044421;GO:0065010;GO:0070062	GO:0005975;GO:0005976;GO:0006807;GO:0008152;GO:0009308;GO:0043170;GO:0044238;GO:0065007	GO:0005576;GO:0031982;GO:0043226;GO:0043230	IPR002035;IPR010600;IPR013694	ITI_HC_C;VIT;VWF_A		146650			PS50234;PS51468	VIT;VWFA
+	2.44064	-0.886079	Q15582;H0Y8L3;S4R3C6;H0Y8M8;H0Y9D7;H0YAB8;D6RBX4;H0YAH8	Q15582;H0Y8L3	Transforming growth factor-beta-induced protein ig-h3	TGFBI	sp|Q15582|BGH3_HUMAN Transforming growth factor-beta-induced protein ig-h3 OS=Homo sapiens GN=TGFBI PE=1 SV=1;tr|H0Y8L3|H0Y8L3_HUMAN Transforming growth factor-beta-induced protein ig-h3 (Fragment) OS=Homo sapiens GN=TGFBI PE=1 SV=1	ENSG00000120708	ENSP00000416330;ENSP00000421440;ENSP00000421540;ENSP00000423871;ENSP00000423935;ENSP00000426589;ENSP00000427137;ENSP00000474155	ENST00000442011;ENST00000503087;ENST00000507018;ENST00000508076;ENST00000508767;ENST00000509485;ENST00000514554;ENST00000604555			TGFBI		1X3B;2LTB;2LTC;2VXP	BGH3_HUMAN;D6RBX4_HUMAN;H0Y8L3_HUMAN;H0Y8M8_HUMAN;H0Y9D7_HUMAN;H0YAB8_HUMAN;H0YAH8_HUMAN;S4R3C6_HUMAN			COG2335	Color2 [A=255, R=169, G=169, B=169]	1	4					anatomical structure formation involved in morphogenesis;angiogenesis;biological adhesion;biological regulation;cell adhesion;cell differentiation;cell proliferation;cellular component organization;cellular component organization at cellular level;cellular component organization or biogenesis;cellular component organization or biogenesis at cellular level;cellular developmental process;cellular p…	binding;collagen binding;extracellular matrix binding;integrin binding;protein binding;protein complex binding;receptor binding	basement membrane;cell part;cytoplasmic part;extracellular matrix;extracellular matrix part;extracellular membrane-bounded organelle;extracellular organelle;extracellular region;extracellular region part;extracellular space;extracellular vesicular exosome;Golgi apparatus part;intracellular organelle part;intracellular part;membrane;membrane-bounded organelle;membrane-bounded vesicle;organelle;org…	anatomical structure formation involved in morphogenesis;biological adhesion;biological regulation;cell adhesion;cell differentiation;cell proliferation;cellular component organization;cellular process;developmental process;extracellular matrix organization;extracellular structure organization;multicellular organismal process;neurological system process;response to stimulus	cell part;extracellular matrix;extracellular organelle;extracellular region;extracellular space;membrane;organelle;plasma membrane;proteinaceous extracellular matrix;vesicle		Fasciclin	ACCAAAG,MIR-9;AFFAR_YY1_TARGETS_DN;ATAAGCT,MIR-21;BOYLAN_MULTIPLE_MYELOMA_C_D_DN;BOYLAN_MULTIPLE_MYELOMA_PCA1_UP;BROWN_MYELOID_CELL_DEVELOPMENT_UP;BROWNE_HCMV_INFECTION_48HR_DN;BRUINS_UVC_RESPONSE_LATE;BURTON_ADIPOGENESIS_7;BUYTAERT_PHOTODYNAMIC_THERAPY_STRESS_DN;CAGGTA_V$AREB6_01;CAMP_UP.V1_UP;CELL_PROLIFERATION_GO_0008283;CHARAFE_BREAST_CANCER_LUMINAL_VS_BASAL_DN;CHARAFE_BREAST_CANCER_LUMINAL_V…	3D-structure;Amyloid;Amyloidosis;Celladhesion;Completeproteome;Cornealdystrophy;Diseasemutation;Disulfidebond;Extracellularmatrix;Gamma-carboxyglutamicacid;Phosphoprotein;Polymorphism;Proteomicsidentification;Referenceproteome;Repeat;Secreted;Sensorytransduction;Signal;Vision	BP-SMAD complex	GO:0001525;GO:0002062;GO:0003008;GO:0007155;GO:0007162;GO:0007600;GO:0007601;GO:0008283;GO:0009987;GO:0016043;GO:0022610;GO:0030154;GO:0030155;GO:0030198;GO:0032501;GO:0032502;GO:0043062;GO:0048519;GO:0048523;GO:0048646;GO:0048869;GO:0050789;GO:0050794;GO:0050877;GO:0050896;GO:0050953;GO:0065007;GO:0071840;GO:0071841;GO:0071842	GO:0005102;GO:0005178;GO:0005488;GO:0005515;GO:0005518;GO:0032403;GO:0050840	GO:0005576;GO:0005578;GO:0005604;GO:0005615;GO:0005802;GO:0005886;GO:0016020;GO:0031012;GO:0031982;GO:0031988;GO:0043226;GO:0043227;GO:0043230;GO:0044420;GO:0044421;GO:0044422;GO:0044424;GO:0044431;GO:0044444;GO:0044446;GO:0044464;GO:0065010;GO:0070062	GO:0007155;GO:0008283;GO:0009987;GO:0016043;GO:0022610;GO:0030154;GO:0030198;GO:0032501;GO:0032502;GO:0043062;GO:0048646;GO:0050877;GO:0050896;GO:0065007	GO:0005576;GO:0005578;GO:0005615;GO:0005886;GO:0016020;GO:0031012;GO:0031982;GO:0043226;GO:0043230;GO:0044464	IPR000782;IPR011489;IPR016666	EMI_domain;FAS1_domain;TGFb-ind_bIGH3/osteoblast_fac2		121820;121900;122200;601692;602082;607541;608470;608471			PS50213;PS51041	EMI;FAS1
+	3.30614	0.791173	Q16610;Q16610-4;Q16610-2;Q16610-3	Q16610;Q16610-4	Extracellular matrix protein 1	ECM1	sp|Q16610|ECM1_HUMAN Extracellular matrix protein 1 OS=Homo sapiens GN=ECM1 PE=1 SV=2;sp|Q16610-4|ECM1_HUMAN Isoform 4 of Extracellular matrix protein 1 OS=Homo sapiens GN=ECM1	ENSG00000143369	ENSP00000271630;ENSP00000358043;ENSP00000358045	ENST00000346569;ENST00000369047;ENST00000369049	Q16610-1;Q16610-2;Q16610-4		ECM1			ECM1_HUMAN			NOG45869	Color2 [A=255, R=169, G=169, B=169]	1	4					anatomical structure development;anatomical structure formation involved in morphogenesis;angiogenesis;biological regulation;biomineral tissue development;cellular process;cellular response to stimulus;defense response;developmental process;inflammatory response;multicellular organismal process;negative regulation of biological process;negative regulation of biomineral tissue development;negative…	binding;enzyme binding;extracellular matrix binding;laminin binding;molecular transducer activity;protease binding;protein binding;protein C-terminus binding;signal transducer activity	extracellular matrix;extracellular membrane-bounded organelle;extracellular organelle;extracellular region part;extracellular space;extracellular vesicular exosome;membrane-bounded organelle;membrane-bounded vesicle;organelle;proteinaceous extracellular matrix;vesicle	anatomical structure development;anatomical structure formation involved in morphogenesis;biological regulation;cellular process;developmental process;multicellular organismal process;response to stimulus;response to stress;signal transduction	extracellular matrix;extracellular organelle;extracellular space;organelle;proteinaceous extracellular matrix;vesicle		ECM1	BOSCO_EPITHELIAL_DIFFERENTIATION_MODULE;BURTON_ADIPOGENESIS_PEAK_AT_16HR;CAIRO_HEPATOBLASTOMA_CLASSES_DN;CAIRO_HEPATOBLASTOMA_DN;CHICAS_RB1_TARGETS_CONFLUENT;chr1q21;CROMER_TUMORIGENESIS_DN;CUI_TCF21_TARGETS_2_UP;DAVICIONI_TARGETS_OF_PAX_FOXO1_FUSIONS_UP;DAZARD_UV_RESPONSE_CLUSTER_G24;DELYS_THYROID_CANCER_UP;DITTMER_PTHLH_TARGETS_UP;DODD_NASOPHARYNGEAL_CARCINOMA_UP;DOUGLAS_BMI1_TARGETS_UP;DUNNE_T…	Alternativesplicing;Angiogenesis;Biomineralization;Completeproteome;Diseasemutation;Extracellularmatrix;Glycoprotein;Mineralbalance;Osteogenesis;Polymorphism;Referenceproteome;Repeat;Secreted;Signal		GO:0001503;GO:0001525;GO:0001936;GO:0001938;GO:0001959;GO:0001960;GO:0002682;GO:0002685;GO:0002828;GO:0006355;GO:0006357;GO:0006950;GO:0006952;GO:0006954;GO:0007165;GO:0008284;GO:0009611;GO:0009888;GO:0009889;GO:0009966;GO:0009967;GO:0009968;GO:0009987;GO:0010466;GO:0010468;GO:0010556;GO:0010627;GO:0010646;GO:0010647;GO:0010648;GO:0010740;GO:0019219;GO:0019222;GO:0022603;GO:0023051;GO:0023056;GO:…	GO:0002020;GO:0004871;GO:0005488;GO:0005515;GO:0008022;GO:0019899;GO:0043236;GO:0050840;GO:0060089	GO:0005578;GO:0005615;GO:0031012;GO:0031982;GO:0031988;GO:0043226;GO:0043227;GO:0043230;GO:0044421;GO:0065010;GO:0070062	GO:0006950;GO:0007165;GO:0009987;GO:0032501;GO:0032502;GO:0048646;GO:0048856;GO:0050896;GO:0065007	GO:0005578;GO:0005615;GO:0031012;GO:0031982;GO:0043226;GO:0043230	IPR008605;IPR020858	ECM1;Serum_albumin-like		247100;602201
+	2.67502	0.96665	Q9UGM5;Q9UGM5-2;E9PG08;C9JC68	Q9UGM5;Q9UGM5-2;E9PG08	Fetuin-B	FETUB	sp|Q9UGM5|FETUB_HUMAN Fetuin-B OS=Homo sapiens GN=FETUB PE=1 SV=2;sp|Q9UGM5-2|FETUB_HUMAN Isoform 2 of Fetuin-B OS=Homo sapiens GN=FETUB;tr|E9PG08|E9PG08_HUMAN Fetuin-B OS=Homo sapiens GN=FETUB PE=1 SV=1	ENSG00000090512	ENSP00000265029;ENSP00000371569;ENSP00000371571;ENSP00000396581;ENSP00000404288	ENST00000265029;ENST00000382134;ENST00000382136;ENST00000431018;ENST00000450521	Q9UGM5-1;Q9UGM5-2		FETUB			C9JC68_HUMAN;E9PG08_HUMAN;FETUB_HUMAN			NOG87310	Color2 [A=255, R=169, G=169, B=169]	1	4					binding of sperm to zona pellucida;biological regulation;cell recognition;cell-cell recognition;cellular process;cellular process involved in reproduction;fertilization;negative regulation of catalytic activity;negative regulation of endopeptidase activity;negative regulation of hydrolase activity;negative regulation of molecular function;negative regulation of peptidase activity;regulation of bi…	cysteine-type endopeptidase inhibitor activity;endopeptidase inhibitor activity;endopeptidase regulator activity;enzyme inhibitor activity;enzyme regulator activity;metalloendopeptidase inhibitor activity;metalloenzyme inhibitor activity;metalloenzyme regulator activity;peptidase inhibitor activity;peptidase regulator activity	extracellular membrane-bounded organelle;extracellular organelle;extracellular region part;extracellular space;extracellular vesicular exosome;membrane-bounded organelle;membrane-bounded vesicle;organelle;vesicle	biological regulation;cell recognition;cellular process	extracellular organelle;extracellular space;organelle;vesicle		Cystatin	BLALOCK_ALZHEIMERS_DISEASE_UP;BLUM_RESPONSE_TO_SALIRASIB_UP;BRUINS_UVC_RESPONSE_VIA_TP53_GROUP_A;CAIRO_HEPATOBLASTOMA_DN;CHEN_METABOLIC_SYNDROM_NETWORK;chr3q24;DURAND_STROMA_MAX_DN;DURCHDEWALD_SKIN_CARCINOGENESIS_DN;EIF4E_UP;ESC_J1_UP_EARLY.V1_DN;FOSTER_KDM1A_TARGETS_UP;GNF2_HPN;GNF2_HPX;GNF2_LCAT;GOZGIT_ESR1_TARGETS_DN;GRAESSMANN_APOPTOSIS_BY_DOXORUBICIN_UP;GRAESSMANN_RESPONSE_TO_MC_AND_DOXORUBI…	Alternativesplicing;Completeproteome;Disulfidebond;Fertilization;Glycoprotein;Metalloenzymeinhibitor;Metalloproteaseinhibitor;Phosphoprotein;Polymorphism;Proteaseinhibitor;Proteomicsidentification;Referenceproteome;Repeat;Secreted;Signal		GO:0007338;GO:0007339;GO:0008037;GO:0009566;GO:0009987;GO:0009988;GO:0010466;GO:0010951;GO:0019222;GO:0022414;GO:0035036;GO:0043086;GO:0044092;GO:0048610;GO:0050789;GO:0050790;GO:0051336;GO:0051346;GO:0052547;GO:0052548;GO:0065007;GO:0065009	GO:0004857;GO:0004866;GO:0004869;GO:0008191;GO:0010576;GO:0030234;GO:0030414;GO:0048551;GO:0061134;GO:0061135	GO:0005615;GO:0031982;GO:0031988;GO:0043226;GO:0043227;GO:0043230;GO:0044421;GO:0065010;GO:0070062	GO:0008037;GO:0009987;GO:0065007	GO:0005615;GO:0031982;GO:0043226;GO:0043230	IPR000010;IPR001363;IPR025764	Cystatin_Fetuin_B;Prot_inh_cystat;Prot_inh_fetuin_CS		605954			PS01254;PS01255;PS51530	CYSTATIN_FETUIN_B;FETUIN_1;FETUIN_2
	1.34691	-1.49052	A0A075B6K5	A0A075B6K5		IGLV3-9	tr|A0A075B6K5|A0A075B6K5_HUMAN HCG2043239 (Fragment) OS=Homo sapiens GN=IGLV3-9 PE=1 SV=1	ENSG00000211670	ENSP00000374851	ENST00000390316			IGLV3-9			A0A075B6K5_HUMAN				Color2 [A=255, R=169, G=169, B=169]	1	4											V-set	chr22q11	Completeproteome;Proteomicsidentification;Referenceproteome							IPR003599;IPR007110;IPR013106;IPR013783	Ig_sub;Ig_V-set;Ig-like_dom;Ig-like_fold					PS50835	IG_LIKE
	0.549205	0.212155	A0A075B6N8;P01860	A0A075B6N8;P01860	Ig gamma-3 chain C region	IGHG3	tr|A0A075B6N8|A0A075B6N8_HUMAN Ig gamma-3 chain C region (Fragment) OS=Homo sapiens GN=IGHG3 PE=1 SV=1;sp|P01860|IGHG3_HUMAN Ig gamma-3 chain C region OS=Homo sapiens GN=IGHG3 PE=1 SV=2	ENSG00000211897	ENSP00000374993	ENST00000390551			IGHG3			A0A075B6N8_HUMAN;IGHG3_HUMAN			NOG313034	Color2 [A=255, R=169, G=169, B=169]	1	4					activation of immune response;anatomical structure homeostasis;biological regulation;complement activation;complement activation, classical pathway;defense response;homeostatic process;humoral immune response;immune effector process;immune response;immune system process;innate immune response;macromolecule metabolic process;metabolic process;positive regulation of biological process;positive regu…	antigen binding;binding	blood microparticle;extracellular membrane-bounded organelle;extracellular organelle;extracellular region;extracellular region part;extracellular space;extracellular vesicular exosome;membrane-bounded organelle;membrane-bounded vesicle;organelle;vesicle	biological regulation;homeostatic process;immune system process;macromolecule metabolic process;metabolic process;primary metabolic process;protein metabolic process;response to stimulus;response to stress	extracellular organelle;extracellular region;extracellular space;organelle;vesicle		C1-set	ANTIGEN_BINDING;chr14q32;MODULE_1;MODULE_119;MODULE_16;MODULE_171;MODULE_188;MODULE_19;MODULE_2;MODULE_208;MODULE_23;MODULE_238;MODULE_292;MODULE_301;MODULE_345;MODULE_361;MODULE_38;MODULE_436;MODULE_44;MODULE_45;MODULE_5;MODULE_53;MODULE_55;MODULE_6;MODULE_60;MODULE_84;MODULE_88;PID_IL4_2PATHWAY	Completeproteome;Directproteinsequencing;Disulfidebond;Glycoprotein;ImmunoglobulinCregion;Immunoglobulindomain;Polymorphism;Proteomicsidentification;Referenceproteome;Repeat;Secreted		GO:0001894;GO:0001895;GO:0002252;GO:0002253;GO:0002376;GO:0002682;GO:0002684;GO:0006950;GO:0006952;GO:0006955;GO:0006956;GO:0006958;GO:0006959;GO:0008152;GO:0019538;GO:0042592;GO:0043170;GO:0044238;GO:0045087;GO:0048518;GO:0048583;GO:0048584;GO:0050776;GO:0050778;GO:0050789;GO:0050896;GO:0060249;GO:0065007;GO:0065008;GO:0072376	GO:0003823;GO:0005488	GO:0005576;GO:0005615;GO:0031982;GO:0031988;GO:0043226;GO:0043227;GO:0043230;GO:0044421;GO:0065010;GO:0070062;GO:0072562	GO:0002376;GO:0006950;GO:0008152;GO:0019538;GO:0042592;GO:0043170;GO:0044238;GO:0050896;GO:0065007	GO:0005576;GO:0005615;GO:0031982;GO:0043226;GO:0043230	IPR003006;IPR003597;IPR007110;IPR013783	Ig/MHC_CS;Ig_C1-set;Ig-like_dom;Ig-like_fold		147120			PS00290;PS50835	IG_LIKE;IG_MHC
	0.434848	0.236948	A0A087WSY6	A0A087WSY6		IGKV3D-15	sp|A0A087WSY6|KVD15_HUMAN Immunoglobulin kappa variable 3D-15 OS=Homo sapiens GN=IGKV3D-15 PE=3 SV=6	ENSG00000224041	ENSP00000403672	ENST00000417279			IGKV3D-15			A0A087WSY6_HUMAN				Color2 [A=255, R=169, G=169, B=169]	1	4											V-set	chr2p11;DCA_UP.V1_UP;KRAS.KIDNEY_UP.V1_DN;PRC2_SUZ12_UP.V1_UP	Completeproteome;Proteomicsidentification;Referenceproteome							IPR003599;IPR007110;IPR013106;IPR013783	Ig_sub;Ig_V-set;Ig-like_dom;Ig-like_fold					PS50835	IG_LIKE
	0.0254734	0.0235797	A0A087WXI2;Q9Y6R7	A0A087WXI2;Q9Y6R7	IgGFc-binding protein	FCGBP	tr|A0A087WXI2|A0A087WXI2_HUMAN IgGFc-binding protein OS=Homo sapiens GN=FCGBP PE=1 SV=1;sp|Q9Y6R7|FCGBP_HUMAN IgGFc-binding protein OS=Homo sapiens GN=FCGBP PE=1 SV=3	ENSG00000275395;ENSG00000281123	ENSP00000481056;ENSP00000487490	ENST00000616721;ENST00000628705			FCGBP			A0A087WXI2_HUMAN;FCGBP_HUMAN			NOG12793	Color2 [A=255, R=169, G=169, B=169]	1	4							extracellular membrane-bounded organelle;extracellular organelle;extracellular region part;extracellular vesicular exosome;membrane-bounded organelle;membrane-bounded vesicle;organelle;vesicle		extracellular organelle;organelle;vesicle		C8;TIL;TILa;VWD	BRCA1_DN.V1_UP;CAGCTG_V$AP4_Q5;CAGGTG_V$E12_Q6;chr19q13;CREIGHTON_ENDOCRINE_THERAPY_RESISTANCE_3;CYCLIN_D1_UP.V1_UP;DELYS_THYROID_CANCER_DN;DEURIG_T_CELL_PROLYMPHOCYTIC_LEUKEMIA_UP;ENK_UV_RESPONSE_EPIDERMIS_DN;FONTAINE_FOLLICULAR_THYROID_ADENOMA_UP;FONTAINE_PAPILLARY_THYROID_CARCINOMA_DN;GATAAGR_V$GATA_C;GCANCTGNY_V$MYOD_Q6;GGGTGGRR_V$PAX4_03;GSE1460_CD4_THYMOCYTE_VS_NAIVE_CD4_TCELL_ADULT_BLOOD_U…	Completeproteome;Disulfidebond;Glycoprotein;Polymorphism;Proteomicsidentification;Referenceproteome;Repeat;Secreted;Signal				GO:0031982;GO:0031988;GO:0043226;GO:0043227;GO:0043230;GO:0044421;GO:0065010;GO:0070062		GO:0031982;GO:0043226;GO:0043230	IPR000742;IPR001007;IPR001846;IPR002919;IPR003645;IPR006552;IPR014853;IPR025615	EG-like_dom;Fol_N;TIL_dom;TILa_dom;Unchr_dom_Cys-rich;VWC_out;VWF_C;VWF_type-D					PS51233	VWFD
	0.784299	0.56334	A0A087X0Q4;A0A087WW87;P01614;A0A075B6P5;P01615	A0A087X0Q4;A0A087WW87;P01614;A0A075B6P5;P01615	Ig kappa chain V-II region Cum;Ig kappa chain V-II region FR	IGKV2-40;IGKV2D-28	tr|A0A087X0Q4|A0A087X0Q4_HUMAN Immunoglobulin kappa variable 2D-40 OS=Homo sapiens GN=IGKV2-40 PE=1 SV=1;sp|A0A087WW87|KV240_HUMAN Immunoglobulin kappa variable 2-40 OS=Homo sapiens GN=IGKV2-40 PE=3 SV=2;sp|P01614|KVD40_HUMAN Immunoglobulin kappa variable	ENSG00000242534;ENSG00000244116;ENSG00000251039;ENSG00000273962	ENSP00000393492;ENSP00000419353;ENSP00000452747;ENSP00000480029;ENSP00000483585	ENST00000453166;ENST00000482769;ENST00000560045;ENST00000620613;ENST00000621595			IGKV2-40;IGKV2D-28			A0A075B6P5_HUMAN;A0A087WW87_HUMAN;A0A087X0Q4_HUMAN;KV201_HUMAN;KV202_HUMAN			NOG124718	Color2 [A=255, R=169, G=169, B=169]	1	4					activation of immune response;biological regulation;cellular component organization;cellular component organization or biogenesis;cellular membrane organization;cellular process;complement activation;complement activation, classical pathway;defense response;endocytosis;establishment of localization;humoral immune response;immune effector process;immune response;immune system process;innate immune…	antigen binding;binding	blood microparticle;cell part;extracellular membrane-bounded organelle;extracellular organelle;extracellular region;extracellular region part;extracellular vesicular exosome;membrane;membrane-bounded organelle;membrane-bounded vesicle;organelle;plasma membrane;vesicle	biological regulation;cellular component organization;cellular membrane organization;cellular process;endocytosis;establishment of localization;immune system process;macromolecule metabolic process;membrane invagination;membrane organization;metabolic process;primary metabolic process;protein metabolic process;response to stimulus;response to stress;transport;vesicle-mediated transport	cell part;extracellular organelle;extracellular region;membrane;organelle;plasma membrane;vesicle		V-set	chr2p11	Bence-Jonesprotein;Completeproteome;Directproteinsequencing;Disulfidebond;Immunoglobulindomain;ImmunoglobulinVregion;Proteomicsidentification;Referenceproteome		GO:0002252;GO:0002253;GO:0002376;GO:0002682;GO:0002684;GO:0006810;GO:0006897;GO:0006898;GO:0006950;GO:0006952;GO:0006955;GO:0006956;GO:0006958;GO:0006959;GO:0008152;GO:0009987;GO:0010324;GO:0016043;GO:0016044;GO:0016192;GO:0019538;GO:0043170;GO:0044238;GO:0045087;GO:0048518;GO:0048583;GO:0048584;GO:0050776;GO:0050778;GO:0050789;GO:0050896;GO:0051234;GO:0061024;GO:0065007;GO:0071840;GO:0072376	GO:0003823;GO:0005488	GO:0005576;GO:0005886;GO:0016020;GO:0031982;GO:0031988;GO:0043226;GO:0043227;GO:0043230;GO:0044421;GO:0044464;GO:0065010;GO:0070062;GO:0072562	GO:0002376;GO:0006810;GO:0006897;GO:0006950;GO:0008152;GO:0009987;GO:0010324;GO:0016043;GO:0016044;GO:0016192;GO:0019538;GO:0043170;GO:0044238;GO:0050896;GO:0051234;GO:0061024;GO:0065007	GO:0005576;GO:0005886;GO:0016020;GO:0031982;GO:0043226;GO:0043230;GO:0044464	IPR007110;IPR013106;IPR013783	Ig_V-set;Ig-like_dom;Ig-like_fold					PS50835	IG_LIKE
	0.188105	-0.107087	A0A096LPE2;E9PR14;G3V1D9;P0DJI9-2;P0DJI9;P35542	A0A096LPE2;E9PR14;G3V1D9;P0DJI9-2;P0DJI9	Serum amyloid A protein;Serum amyloid A-2 protein	SAA2-SAA4;SAA2	tr|A0A096LPE2|A0A096LPE2_HUMAN Protein SAA2-SAA4 OS=Homo sapiens GN=SAA2-SAA4 PE=4 SV=1;tr|E9PR14|E9PR14_HUMAN Serum amyloid A protein OS=Homo sapiens GN=SAA2 PE=3 SV=1;tr|G3V1D9|G3V1D9_HUMAN Serum amyloid A protein OS=Homo sapiens GN=SAA2 PE=3 SV=1;sp|P0D	ENSG00000134339;ENSG00000148965;ENSG00000255071	ENSP00000256733;ENSP00000278222;ENSP00000416716;ENSP00000432370;ENSP00000435659;ENSP00000436126;ENSP00000437162;ENSP00000485552	ENST00000256733;ENST00000278222;ENST00000414546;ENST00000524555;ENST00000526900;ENST00000528349;ENST00000529528;ENST00000530400	P0DJI9-1;P0DJI9-2		SAA2;SAA2-SAA4;SAA4			A0A096LPE2_HUMAN;E9PR14_HUMAN;G3V1D9_HUMAN;SAA2_HUMAN;SAA4_HUMAN			NOG46739	Color2 [A=255, R=169, G=169, B=169]	1	4					acute inflammatory response;acute-phase response;cell chemotaxis;cell migration;cell motility;cellular component movement;cellular process;cellular response to chemical stimulus;cellular response to stimulus;chemotaxis;defense response;inflammatory response;locomotion;positive chemotaxis;response to chemical stimulus;response to external stimulus;response to stimulus;response to stress;response t…	chemoattractant activity	extracellular membrane-bounded organelle;extracellular organelle;extracellular region;extracellular region part;extracellular space;extracellular vesicular exosome;high-density lipoprotein particle;macromolecular complex;membrane-bounded organelle;membrane-bounded vesicle;organelle;plasma lipoprotein particle;protein-lipid complex;vesicle	cell motility;cellular component movement;cellular process;locomotion;response to chemical stimulus;response to external stimulus;response to stimulus;response to stress	extracellular organelle;extracellular region;extracellular space;macromolecular complex;organelle;vesicle		SAA	ACEVEDO_LIVER_CANCER_DN;ACEVEDO_LIVER_TUMOR_VS_NORMAL_ADJACENT_TISSUE_DN;ACEVEDO_NORMAL_TISSUE_ADJACENT_TO_LIVER_TUMOR_DN;AKT_UP.V1_UP;AKT_UP_MTOR_DN.V1_UP;BOCHKIS_FOXA2_TARGETS;BROWNE_HCMV_INFECTION_30MIN_DN;BROWNE_HCMV_INFECTION_48HR_DN;CAIRO_HEPATOBLASTOMA_DN;CAIRO_LIVER_DEVELOPMENT_DN;CAR_HPX;CAR_IGFBP1;chr11p15;DODD_NASOPHARYNGEAL_CARCINOMA_UP;EIF4E_DN;FEVR_CTNNB1_TARGETS_UP;GNF2_CEBPA;GNF2_…	Acutephase;Alternativesplicing;Amyloid;Amyloidosis;Completeproteome;Directproteinsequencing;Glycoprotein;HDL;Polymorphism;Referenceproteome;Secreted;Signal		GO:0002526;GO:0006928;GO:0006935;GO:0006950;GO:0006952;GO:0006953;GO:0006954;GO:0009605;GO:0009611;GO:0009987;GO:0016477;GO:0040011;GO:0042221;GO:0042330;GO:0048870;GO:0050896;GO:0050918;GO:0051716;GO:0060326;GO:0070887	GO:0042056	GO:0005576;GO:0005615;GO:0031982;GO:0031988;GO:0032991;GO:0032994;GO:0034358;GO:0034364;GO:0043226;GO:0043227;GO:0043230;GO:0044421;GO:0065010;GO:0070062	GO:0006928;GO:0006950;GO:0009605;GO:0009987;GO:0040011;GO:0042221;GO:0048870;GO:0050896	GO:0005576;GO:0005615;GO:0031982;GO:0032991;GO:0043226;GO:0043230	IPR000096	Serum_amyloid_A		104751;104752	PR00306	SERUMAMYLOID	PS00992	SAA
	1.06114	-0.437789	A0A0A0MRJ7;P12259	A0A0A0MRJ7;P12259	Coagulation factor V;Coagulation factor V heavy chain;Coagulation factor V light chain	F5	tr|A0A0A0MRJ7|A0A0A0MRJ7_HUMAN Coagulation factor V OS=Homo sapiens GN=F5 PE=1 SV=1;sp|P12259|FA5_HUMAN Coagulation factor V OS=Homo sapiens GN=F5 PE=1 SV=4	ENSG00000198734	ENSP00000356770;ENSP00000356771	ENST00000367796;ENST00000367797			F5		1CZS;1CZT;1CZV;1FV4;1Y61;3P6Z;3P70;3S9C	A0A0A0MRJ7_HUMAN;FA5_HUMAN			NOG240444	Color2 [A=255, R=169, G=169, B=169]	1	4					biological regulation;blood circulation;blood coagulation;cell activation;cellular process;circulatory system process;coagulation;establishment of localization;establishment of localization in cell;exocytosis;hemostasis;multicellular organismal process;platelet activation;platelet degranulation;regulation of biological quality;regulation of body fluid levels;secretion;secretion by cell;system pro…	binding;catalytic activity;cation binding;copper ion binding;endopeptidase activity;hydrolase activity;ion binding;metal ion binding;peptidase activity;peptidase activity, acting on L-amino acid peptides;serine hydrolase activity;serine-type endopeptidase activity;serine-type peptidase activity;transition metal ion binding	cell part;cytoplasmic membrane-bounded vesicle lumen;cytoplasmic part;cytoplasmic vesicle part;endoplasmic reticulum;extracellular region;extracellular region part;extracellular space;Golgi apparatus;intracellular membrane-bounded organelle;intracellular organelle;intracellular organelle part;intracellular part;membrane;membrane-bounded organelle;membrane-enclosed lumen;organelle;organelle lumen;…	biological regulation;blood circulation;cell activation;cellular process;circulatory system process;coagulation;establishment of localization;exocytosis;multicellular organismal process;regulation of body fluid levels;secretion;transport;vesicle-mediated transport	cell part;endoplasmic reticulum;extracellular region;extracellular space;Golgi apparatus;intracellular membrane-bounded organelle;intracellular organelle;membrane;organelle;plasma membrane;vesicle	Complement and coagulation cascades	Cu-oxidase_3;F5_F8_type_C	ACEVEDO_FGFR1_TARGETS_IN_PROSTATE_CANCER_MODEL_UP;ACEVEDO_LIVER_TUMOR_VS_NORMAL_ADJACENT_TISSUE_UP;BIOCARTA_EXTRINSIC_PATHWAY;BIOCARTA_INTRINSIC_PATHWAY;BLOOD_COAGULATION;BYSTRYKH_HEMATOPOIESIS_STEM_CELL_QTL_CIS;CERVERA_SDHB_TARGETS_2;CHEN_LVAD_SUPPORT_OF_FAILING_HEART_DN;chr1q23;COAGULATION;CREIGHTON_ENDOCRINE_THERAPY_RESISTANCE_3;FONTAINE_PAPILLARY_THYROID_CARCINOMA_DN;GAUSSMANN_MLL_AF4_FUSION_…	3D-structure;Bloodcoagulation;Calcium;Completeproteome;Copper;Diseasemutation;Disulfidebond;Glycoprotein;Hemostasis;Metal-binding;Phosphoprotein;Polymorphism;Proteomicsidentification;Referenceproteome;Repeat;Secreted;Signal;Sulfation;Thrombophilia;Zymogen		GO:0001775;GO:0002576;GO:0003008;GO:0003013;GO:0006810;GO:0006887;GO:0007596;GO:0007599;GO:0008015;GO:0009987;GO:0016192;GO:0030168;GO:0032501;GO:0032940;GO:0046903;GO:0050817;GO:0050878;GO:0051234;GO:0051649;GO:0065007;GO:0065008	GO:0003824;GO:0004175;GO:0004252;GO:0005488;GO:0005507;GO:0008233;GO:0008236;GO:0016787;GO:0017171;GO:0043167;GO:0043169;GO:0046872;GO:0046914;GO:0070011	GO:0005576;GO:0005615;GO:0005783;GO:0005794;GO:0005886;GO:0016020;GO:0031093;GO:0031974;GO:0031982;GO:0031983;GO:0034774;GO:0043226;GO:0043227;GO:0043229;GO:0043231;GO:0043233;GO:0044421;GO:0044422;GO:0044424;GO:0044433;GO:0044444;GO:0044446;GO:0044464;GO:0060205	GO:0001775;GO:0003013;GO:0006810;GO:0006887;GO:0008015;GO:0009987;GO:0016192;GO:0032501;GO:0046903;GO:0050817;GO:0050878;GO:0051234;GO:0065007	GO:0005576;GO:0005615;GO:0005783;GO:0005794;GO:0005886;GO:0016020;GO:0031982;GO:0043226;GO:0043229;GO:0043231;GO:0044464	IPR000421;IPR002355;IPR008972;IPR008979;IPR011707;IPR024715;IPR029821	Coagulation_fac_5/8-C_type_dom;Cu_oxidase_Cu_BS;Cu-oxidase_3;Cupredoxin;Factor_5/8;Factor_V;Galactose-bd-like	ko04610	188055;227400;600880;601367;612309;614389			PS00079;PS01285;PS01286;PS50022	FA58C_1;FA58C_2;FA58C_3;MULTICOPPER_OXIDASE1
	0.188224	-0.139246	A0A0A0MS15	A0A0A0MS15		IGHV3-49	sp|A0A0A0MS15|HV349_HUMAN Immunoglobulin heavy variable 3-49 OS=Homo sapiens GN=IGHV3-49 PE=1 SV=1	ENSG00000211965	ENSP00000375034	ENST00000390625			IGHV3-49			A0A0A0MS15_HUMAN				Color2 [A=255, R=169, G=169, B=169]	1	4											V-set	chr14q32	Completeproteome;Proteomicsidentification;Referenceproteome							IPR007110;IPR013106;IPR013783	Ig_V-set;Ig-like_dom;Ig-like_fold					PS50835	IG_LIKE
	1.63369	0.622786	A0A0A0MSV6;D6R934;P02746	A0A0A0MSV6;D6R934;P02746	Complement C1q subcomponent subunit B	C1QB	tr|A0A0A0MSV6|A0A0A0MSV6_HUMAN Complement C1q subcomponent subunit B (Fragment) OS=Homo sapiens GN=C1QB PE=1 SV=6;tr|D6R934|D6R934_HUMAN Complement C1q subcomponent subunit B OS=Homo sapiens GN=C1QB PE=1 SV=1;sp|P02746|C1QB_HUMAN Complement C1q subcomponen	ENSG00000173369	ENSP00000313967;ENSP00000404606;ENSP00000423689	ENST00000314933;ENST00000432749;ENST00000509305			C1QB		1PK6;2JG8;2JG9;2WNU;2WNV	A0A0A0MSV6_HUMAN;C1QB_HUMAN;D6R934_HUMAN			NOG115400	Color2 [A=255, R=169, G=169, B=169]	1	4					activation of immune response;anatomical structure development;biological regulation;complement activation;complement activation, classical pathway;defense response;developmental process;humoral immune response;immune effector process;immune response;immune system process;innate immune response;inner ear development;macromolecule metabolic process;metabolic process;positive regulation of biologic…		blood microparticle;collagen;complement component C1 complex;extracellular matrix part;extracellular membrane-bounded organelle;extracellular organelle;extracellular region;extracellular region part;extracellular vesicular exosome;macromolecular complex;membrane-bounded organelle;membrane-bounded vesicle;organelle;protein complex;vesicle	anatomical structure development;biological regulation;developmental process;immune system process;macromolecule metabolic process;metabolic process;primary metabolic process;protein metabolic process;response to stimulus;response to stress	extracellular organelle;extracellular region;macromolecular complex;organelle;protein complex;vesicle	Chagas disease (American trypanosomiasis);Complement and coagulation cascades;Prion diseases;Staphylococcus aureus infection;Systemic lupus erythematosus	C1q;Collagen	ACEVEDO_METHYLATED_IN_LIVER_CANCER_DN;AMUNDSON_GAMMA_RADIATION_RESISTANCE;BIOCARTA_CLASSIC_PATHWAY;BIOCARTA_COMP_PATHWAY;CHEN_ETV5_TARGETS_SERTOLI;CHEN_METABOLIC_SYNDROM_NETWORK;chr1p36;CHUNG_BLISTER_CYTOTOXICITY_UP;COATES_MACROPHAGE_M1_VS_M2_DN;CYCLIN_D1_KE_.V1_DN;DELYS_THYROID_CANCER_UP;DEMAGALHAES_AGING_UP;DODD_NASOPHARYNGEAL_CARCINOMA_DN;EXTRACELLULAR_REGION;EXTRACELLULAR_REGION_PART;EXTRACEL…	3D-structure;Collagen;Complementpathway;Completeproteome;Directproteinsequencing;Diseasemutation;Disulfidebond;Glycoprotein;Hydroxylation;Immunity;Innateimmunity;Polymorphism;Proteomicsidentification;Pyrrolidonecarboxylicacid;Referenceproteome;Repeat;Secreted;Signal		GO:0002252;GO:0002253;GO:0002376;GO:0002682;GO:0002684;GO:0006950;GO:0006952;GO:0006955;GO:0006956;GO:0006958;GO:0006959;GO:0008152;GO:0019538;GO:0032502;GO:0043170;GO:0044238;GO:0045087;GO:0048518;GO:0048583;GO:0048584;GO:0048839;GO:0048856;GO:0050776;GO:0050778;GO:0050789;GO:0050896;GO:0065007;GO:0072376		GO:0005576;GO:0005581;GO:0005602;GO:0031982;GO:0031988;GO:0032991;GO:0043226;GO:0043227;GO:0043230;GO:0043234;GO:0044420;GO:0044421;GO:0065010;GO:0070062;GO:0072562	GO:0002376;GO:0006950;GO:0008152;GO:0019538;GO:0032502;GO:0043170;GO:0044238;GO:0048856;GO:0050896;GO:0065007	GO:0005576;GO:0031982;GO:0032991;GO:0043226;GO:0043230;GO:0043234	IPR001073;IPR008160;IPR008983	C1q;Collagen;Tumour_necrosis_fac-like_dom	ko04610;ko05020;ko05142;ko05150;ko05322	120570;613652	PR00007	COMPLEMNTC1Q	PS50871	C1Q
	0.245462	-0.458948	A0A0B4J1U7	A0A0B4J1U7		IGHV6-1	sp|A0A0B4J1U7|HV601_HUMAN Immunoglobulin heavy variable 6-1 OS=Homo sapiens GN=IGHV6-1 PE=3 SV=1	ENSG00000211933	ENSP00000375002	ENST00000390593			IGHV6-1			A0A0B4J1U7_HUMAN				Color2 [A=255, R=169, G=169, B=169]	1	4											V-set	chr14q32	Completeproteome;Referenceproteome							IPR007110;IPR013106;IPR013783	Ig_V-set;Ig-like_dom;Ig-like_fold					PS50835	IG_LIKE
	0.498031	-0.353605	A0A0B4J1V0	A0A0B4J1V0		IGHV3-15	sp|A0A0B4J1V0|HV315_HUMAN Immunoglobulin heavy variable 3-15 OS=Homo sapiens GN=IGHV3-15 PE=3 SV=1	ENSG00000211943	ENSP00000375012	ENST00000390603			IGHV3-15			A0A0B4J1V0_HUMAN				Color2 [A=255, R=169, G=169, B=169]	1	4											V-set	chr14q32	Completeproteome;Proteomicsidentification;Referenceproteome							IPR007110;IPR013106;IPR013783	Ig_V-set;Ig-like_dom;Ig-like_fold					PS50835	IG_LIKE
	0.126975	0.0975313	A0A0B4J1Y9	A0A0B4J1Y9		IGHV3-72	sp|A0A0B4J1Y9|HV372_HUMAN Immunoglobulin heavy variable 3-72 OS=Homo sapiens GN=IGHV3-72 PE=3 SV=1	ENSG00000225698	ENSP00000416201	ENST00000433072			IGHV3-72			A0A0B4J1Y9_HUMAN				Color2 [A=255, R=169, G=169, B=169]	1	4											V-set	chr14q32	Completeproteome;Proteomicsidentification;Referenceproteome							IPR007110;IPR013106;IPR013783	Ig_V-set;Ig-like_dom;Ig-like_fold					PS50835	IG_LIKE
	1.00018	0.329235	A0A0C4DGZ8;P07359	A0A0C4DGZ8;P07359	Platelet glycoprotein Ib alpha chain;Glycocalicin	GP1BA	tr|A0A0C4DGZ8|A0A0C4DGZ8_HUMAN Glycoprotein Ib (Platelet), alpha polypeptide OS=Homo sapiens GN=GP1BA PE=1 SV=1;sp|P07359|GP1BA_HUMAN Platelet glycoprotein Ib alpha chain OS=Homo sapiens GN=GP1BA PE=1 SV=2	ENSG00000185245	ENSP00000329380;ENSP00000484439	ENST00000329125;ENST00000611961			GP1BA		1GWB;1K13;1M0Z;1M10;1OOK;1P8V;1P9A;1QYY;1SQ0;1U0N;2BP3;3P72;3PMH;4C2A;4C2B;4CH2;4CH8;4MGX	A0A0C4DGZ8_HUMAN;GP1BA_HUMAN			NOG294000	Color2 [A=255, R=169, G=169, B=169]	1	4					anatomical structure morphogenesis;biological adhesion;biological regulation;blood coagulation;blood coagulation, intrinsic pathway;cell activation;cell adhesion;cell morphogenesis;cell surface receptor linked signaling pathway;cellular component morphogenesis;cellular component organization;cellular component organization or biogenesis;cellular developmental process;cellular process;cellular res…	binding;G-protein coupled receptor activity;molecular transducer activity;peptide binding;peptide receptor activity;peptide receptor activity, G-protein coupled;receptor activity;signal transducer activity;signaling receptor activity;thrombin receptor activity;transmembrane signaling receptor activity	anchored to external side of plasma membrane;anchored to membrane;anchored to plasma membrane;cell part;cell surface;extracellular membrane-bounded organelle;extracellular organelle;extracellular region part;extracellular vesicular exosome;integral to membrane;integral to plasma membrane;intrinsic to external side of plasma membrane;intrinsic to membrane;intrinsic to plasma membrane;membrane;memb…	anatomical structure morphogenesis;biological adhesion;biological regulation;cell activation;cell adhesion;cell morphogenesis;cellular component morphogenesis;cellular component organization;cellular process;coagulation;developmental process;macromolecule metabolic process;metabolic process;multicellular organismal process;primary metabolic process;protein metabolic process;regulation of body flu…	cell part;cell surface;extracellular organelle;membrane;organelle;plasma membrane;vesicle	ECM-receptor interaction;Hematopoietic cell lineage	LRR_1;LRR_7;LRR_8;LRRNT	BLOOD_COAGULATION;CELL_ACTIVATION;CELL_FRACTION;CELL_SURFACE_RECEPTOR_LINKED_SIGNAL_TRANSDUCTION_GO_0007166;COAGULATION;FULCHER_INFLAMMATORY_RESPONSE_LECTIN_VS_LPS_UP;G_PROTEIN_COUPLED_RECEPTOR_ACTIVITY;GCNP_SHH_UP_LATE.V1_DN;GSE13484_12H_VS_3H_YF17D_VACCINE_STIM_PBMC_DN;GSE13493_DP_VS_CD8POS_THYMOCYTE_DN;GSE14000_UNSTIM_VS_16H_LPS_DC_TRANSLATED_RNA_DN;GSE15750_WT_VS_TRAF6KO_DAY6_EFF_CD8_TCELL_DN…	3D-structure;BernardSouliersyndrome;Bloodcoagulation;Celladhesion;Completeproteome;Directproteinsequencing;Diseasemutation;Disulfidebond;Glycoprotein;Hemostasis;Leucine-richrepeat;Membrane;Phosphoprotein;Polymorphism;Proteomicsidentification;Referenceproteome;Repeat;Signal;Sulfation;Transmembrane;Transmembranehelix;vonWillebranddisease		GO:0000902;GO:0001775;GO:0007155;GO:0007165;GO:0007166;GO:0007186;GO:0007596;GO:0007597;GO:0007599;GO:0008152;GO:0009653;GO:0009987;GO:0016043;GO:0019538;GO:0022610;GO:0030168;GO:0030193;GO:0030195;GO:0032101;GO:0032501;GO:0032502;GO:0032989;GO:0042730;GO:0043170;GO:0044238;GO:0048519;GO:0048583;GO:0048869;GO:0050789;GO:0050794;GO:0050817;GO:0050818;GO:0050819;GO:0050878;GO:0050896;GO:0051239;GO:…	GO:0001653;GO:0004871;GO:0004872;GO:0004888;GO:0004930;GO:0005488;GO:0008528;GO:0015057;GO:0038023;GO:0042277;GO:0060089	GO:0005886;GO:0005887;GO:0009986;GO:0016020;GO:0016021;GO:0031224;GO:0031225;GO:0031226;GO:0031233;GO:0031362;GO:0031982;GO:0031988;GO:0043226;GO:0043227;GO:0043230;GO:0044421;GO:0044425;GO:0044459;GO:0044464;GO:0046658;GO:0065010;GO:0070062	GO:0000902;GO:0001775;GO:0007155;GO:0007165;GO:0008152;GO:0009653;GO:0009987;GO:0016043;GO:0019538;GO:0022610;GO:0032501;GO:0032502;GO:0032989;GO:0043170;GO:0044238;GO:0050817;GO:0050878;GO:0050896;GO:0065007	GO:0005886;GO:0009986;GO:0016020;GO:0031982;GO:0043226;GO:0043230;GO:0044464	IPR000372;IPR000483;IPR001611;IPR003591	Cys-rich_flank_reg_C;Leu-rich_rpt;Leu-rich_rpt_typical-subtyp;LRR-contain_N	ko04512;ko04640	153670;177820;231200;258660;606672			PS51450	LRR
	0.200987	0.193779	A0A0C4DH33	A0A0C4DH33		IGHV1-24	sp|A0A0C4DH33|HV124_HUMAN Immunoglobulin heavy variable 1-24 OS=Homo sapiens GN=IGHV1-24 PE=3 SV=1	ENSG00000211950	ENSP00000375019	ENST00000390610			IGHV1-24			A0A0C4DH33_HUMAN				Color2 [A=255, R=169, G=169, B=169]	1	4											V-set	chr14q32	Completeproteome;Referenceproteome							IPR007110;IPR013106;IPR013783	Ig_V-set;Ig-like_dom;Ig-like_fold					PS50835	IG_LIKE
	0.168861	-0.208492	A0A0C4DH43;A0A0J9YVU5;P01814	A0A0C4DH43;A0A0J9YVU5			tr|A0A0C4DH43|A0A0C4DH43_HUMAN Uncharacterized protein (Fragment) OS=Homo sapiens PE=1 SV=1;tr|A0A0J9YVU5|A0A0J9YVU5_HUMAN Immunoglobulin heavy variable 2-70 (Fragment) OS=Homo sapiens GN=IGHV2-70 PE=4 SV=1	ENSG00000211974	ENSP00000375043	ENST00000390634						A0A0C4DH43_HUMAN;HV201_HUMAN				Color2 [A=255, R=169, G=169, B=169]	1	4					activation of immune response;biological regulation;cellular component organization;cellular component organization or biogenesis;cellular membrane organization;cellular process;complement activation;complement activation, classical pathway;defense response;endocytosis;establishment of localization;humoral immune response;immune effector process;immune response;immune system process;innate immune…	antigen binding;binding	cell part;extracellular region;membrane;plasma membrane	biological regulation;cellular component organization;cellular membrane organization;cellular process;endocytosis;establishment of localization;immune system process;macromolecule metabolic process;membrane invagination;membrane organization;metabolic process;primary metabolic process;protein metabolic process;response to stimulus;response to stress;transport;vesicle-mediated transport	cell part;extracellular region;membrane;plasma membrane		V-set		Completeproteome;Directproteinsequencing;Disulfidebond;Immunoglobulindomain;ImmunoglobulinVregion;Pyrrolidonecarboxylicacid;Referenceproteome		GO:0002252;GO:0002253;GO:0002376;GO:0002682;GO:0002684;GO:0006810;GO:0006897;GO:0006898;GO:0006950;GO:0006952;GO:0006955;GO:0006956;GO:0006958;GO:0006959;GO:0008152;GO:0009987;GO:0010324;GO:0016043;GO:0016044;GO:0016192;GO:0019538;GO:0043170;GO:0044238;GO:0045087;GO:0048518;GO:0048583;GO:0048584;GO:0050776;GO:0050778;GO:0050789;GO:0050896;GO:0051234;GO:0061024;GO:0065007;GO:0071840;GO:0072376	GO:0003823;GO:0005488	GO:0005576;GO:0005886;GO:0016020;GO:0044464	GO:0002376;GO:0006810;GO:0006897;GO:0006950;GO:0008152;GO:0009987;GO:0010324;GO:0016043;GO:0016044;GO:0016192;GO:0019538;GO:0043170;GO:0044238;GO:0050896;GO:0051234;GO:0061024;GO:0065007	GO:0005576;GO:0005886;GO:0016020;GO:0044464	IPR007110;IPR013106;IPR013783	Ig_V-set;Ig-like_dom;Ig-like_fold					PS50835	IG_LIKE
	0.920418	-0.289896	A0A0D9SG88;Q5TFM2	A0A0D9SG88;Q5TFM2		CFH	tr|A0A0D9SG88|A0A0D9SG88_HUMAN Complement factor H OS=Homo sapiens GN=CFH PE=1 SV=1;tr|Q5TFM2|Q5TFM2_HUMAN Complement factor H OS=Homo sapiens GN=CFH PE=1 SV=1	ENSG00000000971	ENSP00000352658;ENSP00000487250	ENST00000359637;ENST00000630130			CFH			A0A0D9SG88_HUMAN;Q5TFM2_HUMAN				Color2 [A=255, R=169, G=169, B=169]	1	4											Sushi	ACEVEDO_LIVER_CANCER_WITH_H3K9ME3_DN;AFFAR_YY1_TARGETS_UP;ALCALAY_AML_BY_NPM1_LOCALIZATION_UP;ATF2_UP.V1_DN;ATM_DN.V1_DN;BARRIER_COLON_CANCER_RECURRENCE_UP;BOQUEST_STEM_CELL_CULTURED_VS_FRESH_UP;BOQUEST_STEM_CELL_UP;CAIRO_LIVER_DEVELOPMENT_DN;CAR_HPX;CAR_IGFBP1;CASTELLANO_HRAS_AND_NRAS_TARGETS_UP;CASTELLANO_NRAS_TARGETS_UP;chr1q32;COATES_MACROPHAGE_M1_VS_M2_UP;CSR_LATE_UP.V1_DN;CUI_TCF21_TARGETS_…	Completeproteome;Disulfidebond;Proteomicsidentification;Referenceproteome							IPR000436	Sushi_SCR_CCP_dom					PS50923	SUSHI
	0.115979	-0.0626347	A0A0G2JL69;P06681-3;P06681;A0A0G2JIE7;H0Y3H6;P06681-2;B4DQI1;E9PDZ0;A0A0G2JK28;H0Y868	A0A0G2JL69;P06681-3;P06681;A0A0G2JIE7;H0Y3H6;P06681-2;B4DQI1;E9PDZ0	Complement C2;Complement C2b fragment;Complement C2a fragment	C2	tr|A0A0G2JL69|A0A0G2JL69_HUMAN Complement C2 OS=Homo sapiens GN=C2 PE=1 SV=1;sp|P06681-3|CO2_HUMAN Isoform 3 of Complement C2 OS=Homo sapiens GN=C2;sp|P06681|CO2_HUMAN Complement C2 OS=Homo sapiens GN=C2 PE=1 SV=2;tr|A0A0G2JIE7|A0A0G2JIE7_HUMAN Complement	ENSG00000166278;ENSG00000204364;ENSG00000206372;ENSG00000226560;ENSG00000231543;ENSG00000235017;ENSG00000235696	ENSP00000299367;ENSP00000364660;ENSP00000372664;ENSP00000372853;ENSP00000392322;ENSP00000392835;ENSP00000395683;ENSP00000402278;ENSP00000405800;ENSP00000407961;ENSP00000417482;ENSP00000417790;ENSP00000418923;ENSP00000446639;ENSP00000446728;ENSP00000447632;ENSP00000449286;ENSP00000449715;ENSP00000450387;ENSP00000480739;ENSP00000481651;ENSP00000482616;ENSP00000483231	ENST00000299367;ENST00000375510;ENST00000383177;ENST00000383362;ENST00000411803;ENST00000413548;ENST00000416252;ENST00000442278;ENST00000448206;ENST00000452323;ENST00000469372;ENST00000485690;ENST00000497706;ENST00000548973;ENST00000548995;ENST00000549972;ENST00000550682;ENST00000551081;ENST00000551648;ENST00000612228;ENST00000615380;ENST00000618254;ENST00000621558	P06681-1;P06681-2;P06681-3		C2		2I6Q;2I6S;2ODP;2ODQ;3ERB	B4DQI1_HUMAN;CO2_HUMAN;E9PDZ0_HUMAN;H0Y3H6_HUMAN;H0Y868_HUMAN		3.4.21.43	NOG306397	Color2 [A=255, R=169, G=169, B=169]	1	4					activation of immune response;biological regulation;complement activation;complement activation, classical pathway;defense response;humoral immune response;immune effector process;immune response;immune system process;innate immune response;macromolecule metabolic process;metabolic process;positive regulation of apoptotic cell clearance;positive regulation of biological process;positive regulatio…	binding;catalytic activity;cation binding;endopeptidase activity;hydrolase activity;ion binding;metal ion binding;peptidase activity;peptidase activity, acting on L-amino acid peptides;serine hydrolase activity;serine-type endopeptidase activity;serine-type peptidase activity	extracellular membrane-bounded organelle;extracellular organelle;extracellular region;extracellular region part;extracellular space;extracellular vesicular exosome;membrane-bounded organelle;membrane-bounded vesicle;organelle;vesicle	biological regulation;immune system process;macromolecule metabolic process;metabolic process;primary metabolic process;protein metabolic process;regulation of transport;response to chemical stimulus;response to external stimulus;response to extracellular stimulus;response to stimulus;response to stress	extracellular organelle;extracellular region;extracellular space;organelle;vesicle	Complement and coagulation cascades;Staphylococcus aureus infection;Systemic lupus erythematosus	Sushi;Trypsin;VWA	ABE_VEGFA_TARGETS_30MIN;ACTIVATION_OF_IMMUNE_RESPONSE;ACUTE_INFLAMMATORY_RESPONSE;ADAPTIVE_IMMUNE_RESPONSE;ADAPTIVE_IMMUNE_RESPONSE_GO_0002460;BENNETT_SYSTEMIC_LUPUS_ERYTHEMATOSUS;BIOCARTA_CLASSIC_PATHWAY;BIOCARTA_COMP_PATHWAY;BIOCARTA_LECTIN_PATHWAY;BROWN_MYELOID_CELL_DEVELOPMENT_UP;BRUINS_UVC_RESPONSE_VIA_TP53_GROUP_A;CELLULAR_MACROMOLECULE_METABOLIC_PROCESS;CELLULAR_PROTEIN_METABOLIC_PROCESS;C…	3D-structure;Alternativesplicing;Complementpathway;Completeproteome;Directproteinsequencing;Diseasemutation;Disulfidebond;Glycoprotein;Hydrolase;Immunity;Innateimmunity;Metal-binding;Polymorphism;Protease;Proteomicsidentification;Referenceproteome;Repeat;Secreted;Serineprotease;Signal;Sushi		GO:0002252;GO:0002253;GO:0002376;GO:0002673;GO:0002682;GO:0002684;GO:0002697;GO:0002920;GO:0006950;GO:0006952;GO:0006955;GO:0006956;GO:0006958;GO:0006959;GO:0007584;GO:0008152;GO:0009605;GO:0009991;GO:0010468;GO:0019222;GO:0019538;GO:0030100;GO:0030449;GO:0031347;GO:0031667;GO:0032101;GO:0032879;GO:0042221;GO:0043170;GO:0044238;GO:0045087;GO:0045807;GO:0048518;GO:0048522;GO:0048583;GO:0048584;GO:…	GO:0003824;GO:0004175;GO:0004252;GO:0005488;GO:0008233;GO:0008236;GO:0016787;GO:0017171;GO:0043167;GO:0043169;GO:0046872;GO:0070011	GO:0005576;GO:0005615;GO:0031982;GO:0031988;GO:0043226;GO:0043227;GO:0043230;GO:0044421;GO:0065010;GO:0070062	GO:0002376;GO:0006950;GO:0008152;GO:0009605;GO:0009991;GO:0019538;GO:0042221;GO:0043170;GO:0044238;GO:0050896;GO:0051049;GO:0065007	GO:0005576;GO:0005615;GO:0031982;GO:0043226;GO:0043230	IPR000436;IPR001254;IPR001314;IPR002035;IPR009003;IPR011360;IPR018114	Compl_C2_B;Peptidase_S1;Peptidase_S1_AS;Peptidase_S1A;Sushi_SCR_CCP_dom;Trypsin-like_Pept_dom;VWF_A	ko04610;ko05150;ko05322	217000;603075;613927	PR00722	CHYMOTRYPSIN	PS00134;PS00135;PS50234;PS50240;PS50923	SUSHI;TRYPSIN_DOM;TRYPSIN_HIS;TRYPSIN_SER;VWFA
	1.6122	-1.24324	A0A0G2JMB2;P01877	A0A0G2JMB2;P01877	Ig alpha-2 chain C region	IGHA2	tr|A0A0G2JMB2|A0A0G2JMB2_HUMAN Ig alpha-2 chain C region (Fragment) OS=Homo sapiens GN=IGHA2 PE=1 SV=1;sp|P01877|IGHA2_HUMAN Ig alpha-2 chain C region OS=Homo sapiens GN=IGHA2 PE=1 SV=3						IGHA2		3CM9	IGHA2_HUMAN			NOG27314	Color2 [A=255, R=169, G=169, B=169]	1	4					anatomical structure homeostasis;antibacterial humoral response;antimicrobial humoral response;biological regulation;cellular component organization;cellular component organization or biogenesis;cellular membrane organization;cellular process;defense response;defense response to bacterium;endocytosis;establishment of localization;glomerular filtration;homeostatic process;humoral immune response;i…	antigen binding;binding	blood microparticle;dimeric IgA immunoglobulin complex;extracellular membrane-bounded organelle;extracellular organelle;extracellular region;extracellular region part;extracellular space;extracellular vesicular exosome;IgA immunoglobulin complex;IgA immunoglobulin complex, circulating;immunoglobulin complex;immunoglobulin complex, circulating;macromolecular complex;membrane-bounded organelle;memb…	biological regulation;cellular component organization;cellular membrane organization;cellular process;endocytosis;establishment of localization;homeostatic process;immune system process;membrane invagination;membrane organization;multicellular organismal process;multi-organism process;response to biotic stimulus;response to stimulus;response to stress;transport;vesicle-mediated transport	extracellular organelle;extracellular region;extracellular space;immunoglobulin complex;macromolecular complex;organelle;protein complex;vesicle		C1-set	ANTIGEN_BINDING;chr14q32;PIGF_UP.V1_DN	3D-structure;Completeproteome;Directproteinsequencing;Disulfidebond;Glycoprotein;ImmunoglobulinCregion;Immunoglobulindomain;Referenceproteome;Repeat		GO:0001894;GO:0001895;GO:0002376;GO:0003008;GO:0003014;GO:0003094;GO:0006810;GO:0006897;GO:0006898;GO:0006950;GO:0006952;GO:0006955;GO:0006959;GO:0009607;GO:0009617;GO:0009893;GO:0009987;GO:0010324;GO:0016043;GO:0016044;GO:0016192;GO:0019222;GO:0019730;GO:0019731;GO:0032501;GO:0042592;GO:0042742;GO:0048518;GO:0050789;GO:0050896;GO:0051234;GO:0051704;GO:0051707;GO:0060249;GO:0060263;GO:0060267;GO:…	GO:0003823;GO:0005488	GO:0005576;GO:0005615;GO:0019814;GO:0031982;GO:0031988;GO:0032991;GO:0042571;GO:0043226;GO:0043227;GO:0043230;GO:0043234;GO:0044421;GO:0065010;GO:0070062;GO:0071745;GO:0071746;GO:0071748;GO:0071749;GO:0071750;GO:0071751;GO:0071752;GO:0072562	GO:0002376;GO:0006810;GO:0006897;GO:0006950;GO:0009607;GO:0009987;GO:0010324;GO:0016043;GO:0016044;GO:0016192;GO:0032501;GO:0042592;GO:0050896;GO:0051234;GO:0051704;GO:0061024;GO:0065007	GO:0005576;GO:0005615;GO:0019814;GO:0031982;GO:0032991;GO:0043226;GO:0043230;GO:0043234	IPR003006;IPR003597;IPR007110;IPR013783	Ig/MHC_CS;Ig_C1-set;Ig-like_dom;Ig-like_fold		147000			PS00290;PS50835	IG_LIKE;IG_MHC
	1.02417	1.39468	A0A0J9YY99;P01768;P01764	A0A0J9YY99;P01768;P01764	Ig heavy chain V-III region CAM;Ig heavy chain V-III region 23	IGHV3-23	tr|A0A0J9YY99|A0A0J9YY99_HUMAN Uncharacterized protein (Fragment) OS=Homo sapiens PE=1 SV=1;sp|P01768|HV330_HUMAN Immunoglobulin heavy variable 3-30 OS=Homo sapiens GN=IGHV3-30 PE=1 SV=2;sp|P01764|HV323_HUMAN Immunoglobulin heavy variable 3-23 OS=Homo sapi						IGHV3-23		1HOU;1OHQ;3BN9;3UPC;3ZHD;3ZHK;3ZHL;4KFZ	HV303_HUMAN;HV307_HUMAN			NOG80110	Color2 [A=255, R=169, G=169, B=169]	1	4					activation of immune response;biological regulation;cellular component organization;cellular component organization or biogenesis;cellular membrane organization;cellular process;complement activation;complement activation, classical pathway;defense response;endocytosis;establishment of localization;humoral immune response;immune effector process;immune response;immune system process;innate immune…	antigen binding;binding	blood microparticle;cell part;extracellular membrane-bounded organelle;extracellular organelle;extracellular region;extracellular region part;extracellular space;extracellular vesicular exosome;membrane;membrane-bounded organelle;membrane-bounded vesicle;organelle;plasma membrane;vesicle	biological regulation;cellular component organization;cellular membrane organization;cellular process;endocytosis;establishment of localization;immune system process;macromolecule metabolic process;membrane invagination;membrane organization;metabolic process;primary metabolic process;protein metabolic process;response to stimulus;response to stress;transport;vesicle-mediated transport	cell part;extracellular organelle;extracellular region;extracellular space;membrane;organelle;plasma membrane;vesicle		V-set	chr14q32	3D-structure;Completeproteome;Directproteinsequencing;Immunoglobulindomain;ImmunoglobulinVregion;Polymorphism;Pyrrolidonecarboxylicacid;Referenceproteome;Signal		GO:0002252;GO:0002253;GO:0002376;GO:0002682;GO:0002684;GO:0006810;GO:0006897;GO:0006898;GO:0006950;GO:0006952;GO:0006955;GO:0006956;GO:0006958;GO:0006959;GO:0008152;GO:0009987;GO:0010324;GO:0016043;GO:0016044;GO:0016192;GO:0019538;GO:0043170;GO:0044238;GO:0045087;GO:0048518;GO:0048583;GO:0048584;GO:0050776;GO:0050778;GO:0050789;GO:0050896;GO:0051234;GO:0061024;GO:0065007;GO:0071840;GO:0072376	GO:0003823;GO:0005488	GO:0005576;GO:0005615;GO:0005886;GO:0016020;GO:0031982;GO:0031988;GO:0043226;GO:0043227;GO:0043230;GO:0044421;GO:0044464;GO:0065010;GO:0070062;GO:0072562	GO:0002376;GO:0006810;GO:0006897;GO:0006950;GO:0008152;GO:0009987;GO:0010324;GO:0016043;GO:0016044;GO:0016192;GO:0019538;GO:0043170;GO:0044238;GO:0050896;GO:0051234;GO:0061024;GO:0065007	GO:0005576;GO:0005615;GO:0005886;GO:0016020;GO:0031982;GO:0043226;GO:0043230;GO:0044464	IPR007110;IPR013106;IPR013783	Ig_V-set;Ig-like_dom;Ig-like_fold					PS50835	IG_LIKE
	0.131739	0.0629402	A0A0U1RQV3;Q12805-5;Q12805-2;Q12805-4;Q12805-3;Q12805	A0A0U1RQV3;Q12805-5;Q12805-2;Q12805-4;Q12805-3;Q12805	EGF-containing fibulin-like extracellular matrix protein 1	EFEMP1	tr|A0A0U1RQV3|A0A0U1RQV3_HUMAN EGF-containing fibulin-like extracellular matrix protein 1 (Fragment) OS=Homo sapiens GN=EFEMP1 PE=1 SV=1;sp|Q12805-5|FBLN3_HUMAN Isoform 5 of EGF-containing fibulin-like extracellular matrix protein 1 OS=Homo sapiens GN=EFEM	ENSG00000115380	ENSP00000347596;ENSP00000378058	ENST00000355426;ENST00000394555	Q12805-1		EFEMP1			FBLN3_HUMAN			NOG250502	Color2 [A=255, R=169, G=169, B=169]	1	4					biological regulation;cell surface receptor linked signaling pathway;cellular component organization;cellular component organization at cellular level;cellular component organization or biogenesis;cellular component organization or biogenesis at cellular level;cellular macromolecule metabolic process;cellular metabolic process;cellular process;cellular protein metabolic process;cellular response …	binding;calcium ion binding;catalytic activity;cation binding;epidermal growth factor receptor binding;epidermal growth factor-activated receptor activity;growth factor receptor binding;ion binding;kinase activity;metal ion binding;molecular transducer activity;phosphotransferase activity, alcohol group as acceptor;protein binding;protein kinase activity;protein tyrosine kinase activity;receptor …	extracellular matrix;extracellular membrane-bounded organelle;extracellular organelle;extracellular region;extracellular region part;extracellular space;extracellular vesicular exosome;membrane-bounded organelle;membrane-bounded vesicle;organelle;proteinaceous extracellular matrix;vesicle	biological regulation;cellular component organization;cellular metabolic process;cellular process;extracellular matrix organization;extracellular structure organization;macromolecule metabolic process;macromolecule modification;metabolic process;multicellular organismal process;neurological system process;peptidyl-amino acid modification;phosphorus metabolic process;primary metabolic process;prot…	extracellular matrix;extracellular organelle;extracellular region;extracellular space;organelle;proteinaceous extracellular matrix;vesicle		cEGF;EGF_CA	AFFAR_YY1_TARGETS_UP;AKT_UP.V1_DN;AKT_UP_MTOR_DN.V1_DN;ATF2_S_UP.V1_DN;ATF2_UP.V1_DN;ATTCTTT,MIR-186;BCAT.100_UP.V1_UP;BLALOCK_ALZHEIMERS_DISEASE_INCIPIENT_UP;BLALOCK_ALZHEIMERS_DISEASE_UP;BOGNI_TREATMENT_RELATED_MYELOID_LEUKEMIA_UP;BONOME_OVARIAN_CANCER_POOR_SURVIVAL_UP;BONOME_OVARIAN_CANCER_SURVIVAL_SUBOPTIMAL_DEBULKING;BOQUEST_STEM_CELL_UP;BROWNE_HCMV_INFECTION_48HR_DN;BRUECKNER_TARGETS_OF_MIR…	Alternativesplicing;Calcium;Completeproteome;Diseasemutation;Disulfidebond;EGF-likedomain;Extracellularmatrix;Glycoprotein;Growthfactor;Polymorphism;Referenceproteome;Repeat;Secreted;Signal		GO:0003008;GO:0006355;GO:0006464;GO:0006468;GO:0006793;GO:0006796;GO:0007165;GO:0007166;GO:0007167;GO:0007169;GO:0007173;GO:0007600;GO:0007601;GO:0008152;GO:0009889;GO:0009987;GO:0010468;GO:0010556;GO:0016043;GO:0016310;GO:0018108;GO:0018193;GO:0018212;GO:0019219;GO:0019222;GO:0019538;GO:0030198;GO:0031323;GO:0031326;GO:0032330;GO:0032331;GO:0032501;GO:0043062;GO:0043170;GO:0043412;GO:0044237;GO:…	GO:0003824;GO:0004672;GO:0004713;GO:0004714;GO:0004871;GO:0004872;GO:0004888;GO:0005006;GO:0005102;GO:0005154;GO:0005488;GO:0005509;GO:0005515;GO:0016301;GO:0016740;GO:0016772;GO:0016773;GO:0019199;GO:0038023;GO:0043167;GO:0043169;GO:0046872;GO:0060089;GO:0070851	GO:0005576;GO:0005578;GO:0005615;GO:0031012;GO:0031982;GO:0031988;GO:0043226;GO:0043227;GO:0043230;GO:0044421;GO:0065010;GO:0070062	GO:0006464;GO:0006468;GO:0006793;GO:0007165;GO:0008152;GO:0009987;GO:0016043;GO:0018193;GO:0019538;GO:0030198;GO:0032501;GO:0043062;GO:0043170;GO:0043412;GO:0044237;GO:0044238;GO:0050877;GO:0050896;GO:0065007	GO:0005576;GO:0005578;GO:0005615;GO:0031012;GO:0031982;GO:0043226;GO:0043230	IPR000152;IPR000742;IPR001881;IPR009030;IPR013032;IPR018097;IPR026823	cEGF;EGF_Ca-bd_CS;EGF-like_Ca-bd_dom;EGF-like_CS;EGF-type_Asp/Asn_hydroxyl_site;EG-like_dom;Growth_fac_rcpt_N_dom		126600;601548			PS00010;PS01186;PS01187;PS50026	ASX_HYDROXYL;EGF_2;EGF_3;EGF_CA
	0.0838529	-0.09358	A0M8Q6	A0M8Q6	Ig lambda-7 chain C region	IGLC7	sp|A0M8Q6|LAC7_HUMAN Ig lambda-7 chain C region OS=Homo sapiens GN=IGLC7 PE=4 SV=2						IGLC7			LAC7_HUMAN			NOG281367	Color2 [A=255, R=169, G=169, B=169]	1	4					activation of immune response;biological regulation;cellular component organization;cellular component organization or biogenesis;cellular membrane organization;cellular process;complement activation;complement activation, classical pathway;defense response;endocytosis;establishment of localization;humoral immune response;immune effector process;immune response;immune system process;innate immune…	antigen binding;binding	cell part;extracellular region;membrane;plasma membrane	biological regulation;cellular component organization;cellular membrane organization;cellular process;endocytosis;establishment of localization;immune system process;macromolecule metabolic process;membrane invagination;membrane organization;metabolic process;primary metabolic process;protein metabolic process;response to stimulus;response to stress;transport;vesicle-mediated transport	cell part;extracellular region;membrane;plasma membrane		C1-set	chr22q11;GOLDRATH_NAIVE_VS_EFF_CD8_TCELL_DN;GSE20366_TREG_VS_NAIVE_CD4_TCELL_UP;GSE27786_CD4_VS_CD8_TCELL_DN;GSE27786_NKTCELL_VS_NEUTROPHIL_DN;GSE3337_4H_VS_16H_IFNG_IN_CD8POS_DC_DN;GSE3337_CTRL_VS_4H_IFNG_IN_CD8POS_DC_UP;GSE7460_WT_VS_FOXP3_HET_ACT_WITH_TGFB_TCONV_DN;KAECH_DAY15_EFF_VS_MEMORY_CD8_TCELL_UP;KAECH_DAY8_EFF_VS_DAY15_EFF_CD8_TCELL_DN;OUELLET_CULTURED_OVARIAN_CANCER_INVASIVE_VS_LMP_DN…	Completeproteome;Disulfidebond;ImmunoglobulinCregion;Immunoglobulindomain;Referenceproteome		GO:0002252;GO:0002253;GO:0002376;GO:0002682;GO:0002684;GO:0006810;GO:0006897;GO:0006898;GO:0006950;GO:0006952;GO:0006955;GO:0006956;GO:0006958;GO:0006959;GO:0008152;GO:0009987;GO:0010324;GO:0016043;GO:0016044;GO:0016192;GO:0019538;GO:0043170;GO:0044238;GO:0045087;GO:0048518;GO:0048583;GO:0048584;GO:0050776;GO:0050778;GO:0050789;GO:0050896;GO:0051234;GO:0061024;GO:0065007;GO:0071840;GO:0072376	GO:0003823;GO:0005488	GO:0005576;GO:0005886;GO:0016020;GO:0044464	GO:0002376;GO:0006810;GO:0006897;GO:0006950;GO:0008152;GO:0009987;GO:0010324;GO:0016043;GO:0016044;GO:0016192;GO:0019538;GO:0043170;GO:0044238;GO:0050896;GO:0051234;GO:0061024;GO:0065007	GO:0005576;GO:0005886;GO:0016020;GO:0044464	IPR003006;IPR003597;IPR007110;IPR013783	Ig/MHC_CS;Ig_C1-set;Ig-like_dom;Ig-like_fold					PS00290;PS50835	IG_LIKE;IG_MHC
	0.220499	0.146602	A6XND1;A6XND0;P17936;P17936-2;H0Y485;H0Y5K2;B3KWK7;C9JMX4	A6XND1;A6XND0;P17936;P17936-2;H0Y485;H0Y5K2;B3KWK7	Insulin-like growth factor-binding protein 3	IGFBP3	tr|A6XND1|A6XND1_HUMAN Insulin-like growth factor binding protein 3 isoform b OS=Homo sapiens GN=IGFBP3 PE=1 SV=1;tr|A6XND0|A6XND0_HUMAN Insulin-like growth factor binding protein 3 OS=Homo sapiens GN=IGFBP3 PE=1 SV=1;sp|P17936|IBP3_HUMAN Insulin-like grow	ENSG00000146674	ENSP00000275521;ENSP00000370473;ENSP00000370476;ENSP00000389668;ENSP00000390298;ENSP00000399116;ENSP00000477772;ENSP00000480717	ENST00000275521;ENST00000381083;ENST00000381086;ENST00000417621;ENST00000428530;ENST00000448817;ENST00000613132;ENST00000615754	P17936-1;P17936-2		IGFBP3			A6XND0_HUMAN;A6XND1_HUMAN;B3KWK7_HUMAN;C9JMX4_HUMAN;H0Y485_HUMAN;H0Y5K2_HUMAN;IBP3_HUMAN			NOG38980	Color2 [A=255, R=169, G=169, B=169]	1	4					apoptosis;biological regulation;cell death;cell differentiation;cell proliferation;cellular developmental process;cellular macromolecule metabolic process;cellular metabolic process;cellular process;cellular protein metabolic process;death;developmental process;macromolecule metabolic process;macromolecule modification;metabolic process;negative regulation of biological process;negative regulatio…	binding;cation binding;enzyme activator activity;enzyme regulator activity;fibronectin binding;growth factor binding;insulin-like growth factor binding;insulin-like growth factor I binding;insulin-like growth factor II binding;ion binding;metal ion binding;phosphatase activator activity;phosphatase regulator activity;protein binding;protein phosphatase activator activity;protein phosphatase regul…	cell part;extracellular membrane-bounded organelle;extracellular organelle;extracellular region;extracellular region part;extracellular space;extracellular vesicular exosome;insulin-like growth factor binding protein complex;intracellular membrane-bounded organelle;intracellular organelle;intracellular part;macromolecular complex;membrane-bounded organelle;membrane-bounded vesicle;nucleus;organel…	biological regulation;cell death;cell differentiation;cell proliferation;cellular metabolic process;cellular process;death;developmental process;macromolecule metabolic process;macromolecule modification;metabolic process;phosphorus metabolic process;primary metabolic process;protein metabolic process;protein modification process;protein phosphorylation;regulation of protein modification process	cell part;extracellular organelle;extracellular region;extracellular space;insulin-like growth factor binding protein complex;intracellular membrane-bounded organelle;intracellular organelle;macromolecular complex;nucleus;organelle;protein complex;vesicle	p53 signaling pathway	IGFBP;Thyroglobulin_1	ABRAHAM_ALPC_VS_MULTIPLE_MYELOMA_UP;ACEVEDO_LIVER_CANCER_DN;ACEVEDO_LIVER_TUMOR_VS_NORMAL_ADJACENT_TISSUE_DN;ANATOMICAL_STRUCTURE_DEVELOPMENT;APOPTOSIS_GO;BAE_BRCA1_TARGETS_UP;BASSO_HAIRY_CELL_LEUKEMIA_DN;BEIER_GLIOMA_STEM_CELL_DN;BENPORATH_EED_TARGETS;BENPORATH_ES_WITH_H3K27ME3;BENPORATH_NANOG_TARGETS;BIOCARTA_P53HYPOXIA_PATHWAY;BIOPOLYMER_METABOLIC_PROCESS;BIOPOLYMER_MODIFICATION;BONOME_OVARIAN…	Alternativesplicing;Apoptosis;Completeproteome;Directproteinsequencing;Disulfidebond;Glycoprotein;Growthfactorbinding;Phosphoprotein;Polymorphism;Proteomicsidentification;Referenceproteome;Secreted;Signal	IGF1-IGFBP3-ALS complex	GO:0001558;GO:0001649;GO:0001932;GO:0001933;GO:0006109;GO:0006464;GO:0006468;GO:0006793;GO:0006796;GO:0006915;GO:0008152;GO:0008219;GO:0008283;GO:0008285;GO:0009892;GO:0009966;GO:0009967;GO:0009968;GO:0009987;GO:0010563;GO:0010605;GO:0010627;GO:0010646;GO:0010647;GO:0010648;GO:0010675;GO:0010740;GO:0010906;GO:0010941;GO:0010942;GO:0012501;GO:0014910;GO:0014912;GO:0016202;GO:0016265;GO:0016310;GO:…	GO:0001968;GO:0005488;GO:0005515;GO:0005520;GO:0008047;GO:0008160;GO:0019208;GO:0019211;GO:0019838;GO:0019888;GO:0030234;GO:0031994;GO:0031995;GO:0043167;GO:0043169;GO:0046872;GO:0072542	GO:0005576;GO:0005615;GO:0005634;GO:0016942;GO:0031982;GO:0031988;GO:0032991;GO:0043226;GO:0043227;GO:0043229;GO:0043230;GO:0043231;GO:0043234;GO:0044421;GO:0044424;GO:0044464;GO:0065010;GO:0070062	GO:0006464;GO:0006468;GO:0006793;GO:0008152;GO:0008219;GO:0008283;GO:0009987;GO:0016265;GO:0019538;GO:0030154;GO:0031399;GO:0032502;GO:0043170;GO:0043412;GO:0044237;GO:0044238;GO:0065007	GO:0005576;GO:0005615;GO:0005634;GO:0016942;GO:0031982;GO:0032991;GO:0043226;GO:0043229;GO:0043230;GO:0043231;GO:0043234;GO:0044464	IPR000716;IPR000867;IPR009030;IPR009168;IPR012211;IPR017891;IPR022321	Growth_fac_rcpt_N_dom;IGFBP_1-6_chordata;IGFBP1-6;IGFBP-3;IGFBP-like;Insulin_GF-bd_Cys-rich_CS;Thyroglobulin_1	ko04115	146732	PR01976;PR01979	IGFBPFAMILY;IGFBPFAMILY3	PS00222;PS00484;PS51162;PS51323	IGFBP_N_1;IGFBP_N_2;THYROGLOBULIN_1_1;THYROGLOBULIN_1_2
	0.678858	0.597059	B0AZS6;E7EX29;P63104;K7EM20;B7Z2E6;H0YB80;E7ESK7;P63104-2;P31947-2;P62258-2;P31946-2;P27348;Q04917;P31946;P61981;P31947;P62258	B0AZS6;E7EX29;P63104;K7EM20;B7Z2E6;H0YB80;E7ESK7;P63104-2;P31947-2;P62258-2;P31946-2;P27348;Q04917;P31946;P61981;P31947;P62258	14-3-3 protein zeta/delta;14-3-3 protein sigma;14-3-3 protein epsilon;14-3-3 protein beta/alpha;14-3-3 protein beta/alpha, N-terminally processed;14-3-3 protein theta;14-3-3 protein eta;14-3-3 protein gamma;14-3-3 protein gamma, N-terminally processed	YWHAZ;YWHAE;SFN;YWHAB;YWHAQ;YWHAH;YWHAG	tr|B0AZS6|B0AZS6_HUMAN 14-3-3 protein zeta/delta OS=Homo sapiens GN=YWHAZ PE=1 SV=1;tr|E7EX29|E7EX29_HUMAN 14-3-3 protein zeta/delta (Fragment) OS=Homo sapiens GN=YWHAZ PE=1 SV=1;sp|P63104|1433Z_HUMAN 14-3-3 protein zeta/delta OS=Homo sapiens GN=YWHAZ PE=1	ENSG00000108953;ENSG00000128245;ENSG00000134308;ENSG00000164924;ENSG00000166913;ENSG00000170027;ENSG00000175793;ENSG00000274474	ENSP00000238081;ENSP00000248975;ENSP00000264335;ENSP00000300161;ENSP00000306330;ENSP00000309503;ENSP00000340989;ENSP00000361930;ENSP00000371267;ENSP00000379278;ENSP00000379281;ENSP00000379283;ENSP00000379286;ENSP00000379287;ENSP00000379288;ENSP00000395114;ENSP00000398599;ENSP00000428775;ENSP00000428860;ENSP00000429041;ENSP00000429623;ENSP00000430058;ENSP00000430072;ENSP00000461762;ENSP00000466324…	ENST00000238081;ENST00000248975;ENST00000264335;ENST00000307630;ENST00000339276;ENST00000353245;ENST00000353703;ENST00000372839;ENST00000381844;ENST00000395948;ENST00000395951;ENST00000395953;ENST00000395956;ENST00000395957;ENST00000395958;ENST00000419477;ENST00000457309;ENST00000496706;ENST00000521309;ENST00000521328;ENST00000521607;ENST00000522542;ENST00000522819;ENST00000523848;ENST00000571732…	P31946-1;P31947-1;P62258-1;P62258-2;P63104-1;P63104-2		SFN;YWHAB;YWHAE;YWHAG;YWHAH;YWHAQ;YWHAZ		1IB1;1QJA;1QJB;1YWT;1YZ5;2B05;2BQ0;2BR9;2BTP;2C1J;2C1N;2C23;2C63;2C74;2O02;2WH0;3CU8;3IQJ;3IQU;3IQV;3LW1;3MHR;3NKX;3O8I;3P1N;3P1O;3P1P;3P1Q;3P1R;3P1S;3RDH;3SMK;3SML;3SMM;3SMN;3SMO;3SPR;3T0L;3T0M;3U9X;3UAL;3UBW;3UX0;3UZD;4BG6;4DAT;4DAU;4DHM;4DHN;4DHO;4DHP;4DHQ;4DHR;4DHS;4DHT;4DHU;4DNK;4E2E;4FJ3;4FL5;4FR3;4HKC;4HQW;4HRU;4IEA;4IHL;4J6S;4JC3;4JDD;4N7G;4N7Y;4N84;4O46	1433B_HUMAN;1433E_HUMAN;1433F_HUMAN;1433G_HUMAN;1433S_HUMAN;1433T_HUMAN;1433Z_HUMAN;B0AZS6_HUMAN;B7Z2E6_HUMAN;E7ESK7_HUMAN;E7EX29_HUMAN;H0YB80_HUMAN;K7EM20_HUMAN			COG5040	Color2 [A=255, R=169, G=169, B=169]	1	4					activation of MAPKK activity;activation of protein kinase activity;amine transport;anatomical structure development;apoptosis;apoptotic mitochondrial changes;axon guidance;biological regulation;biosynthetic process;blood coagulation;C21-steroid hormone catabolic process;C21-steroid hormone metabolic process;catabolic process;cell activation;cell cycle;cell cycle process;cell death;cell developmen…	amine binding;amino acid binding;antigen binding;binding;carboxylic acid binding;catalytic activity;channel regulator activity;enzyme binding;enzyme inhibitor activity;enzyme regulator activity;glucocorticoid receptor binding;histone deacetylase binding;hormone receptor binding;identical protein binding;insulin-like growth factor receptor binding;ion channel binding;kinase activity;kinase binding…	adherens junction;anchoring junction;axon;blood microparticle;cell junction;cell leading edge;cell part;cell projection;cell-cell contact zone;cell-cell junction;cell-substrate adherens junction;cell-substrate junction;cytoplasm;cytoplasmic membrane-bounded vesicle;cytoplasmic part;cytoplasmic vesicle;cytoplasmic vesicle membrane;cytoplasmic vesicle part;cytoskeletal part;cytosol;extracellular me…	amine transport;anatomical structure development;biological regulation;biosynthetic process;catabolic process;cell activation;cell cycle;cell death;cell development;cell motility;cellular component assembly;cellular component movement;cellular component organization;cellular homeostasis;cellular ion homeostasis;cellular metabolic process;cellular nitrogen compound metabolic process;cellular proce…	cell leading edge;cell part;cell projection;cytoplasm;cytoplasmic membrane-bounded vesicle;cytosol;extracellular organelle;extracellular space;intracellular membrane-bounded organelle;intracellular organelle;lysosome;macromolecular complex;membrane;mitochondrion;neuron projection;nucleoplasm;nucleus;organelle;plasma membrane;protein complex;transcriptional repressor complex;vacuole;vesicle	Aldosterone-regulated sodium reabsorption;Cell cycle;Neurotrophin signaling pathway;Oocyte meiosis;p53 signaling pathway	14-3-3	AAAGGGA,MIR-204,MIR-211;AACGGTT,MIR-451;AAGCACA,MIR-218;AAGCCAT,MIR-135A,MIR-135B;AAGTCCA,MIR-422B,MIR-422A;AAGWWRNYGGC_UNKNOWN;AATGTGA,MIR-23A,MIR-23B;ACATTCC,MIR-1,MIR-206;ACAWNRNSRCGG_UNKNOWN;ACCATTT,MIR-522;ACEVEDO_LIVER_CANCER_UP;ACTAYRNNNCCCR_UNKNOWN;ACTGAAA,MIR-30A-3P,MIR-30E-3P;ACTGCAG,MIR-17-3P;ACTGCCT,MIR-34B;ACTGTAG,MIR-139;ACTGTGA,MIR-27A,MIR-27B;AFFAR_YY1_TARGETS_UP;AGCACTT,MIR-93,MI…	3D-structure;Acetylation;Alternativeinitiation;Alternativesplicing;Completeproteome;Cytoplasm;Directproteinsequencing;Host-virusinteraction;Kinase;Nitration;Nucleus;Phosphoprotein;Polymorphism;Proteomicsidentification;Referenceproteome;Secreted;Transferase;Ublconjugation	BRAF-MAP2K1-MAP2K2-YWHAE complex;BRAF-RAF1-14-3-3 complex;Emerin complex 25;Emerin complex 52;HSF1-YWHAE complex;Kinase maturation complex 1;MAP2K1-BRAF-RAF1-YWHAE-KSR1 complex;RAF1-MAP2K1-YWHAE complex;YWHAQ-CALM1-CABIN1 complex	GO:0000079;GO:0000086;GO:0000165;GO:0000186;GO:0000278;GO:0001558;GO:0001764;GO:0001775;GO:0001821;GO:0001836;GO:0001932;GO:0002027;GO:0002028;GO:0002064;GO:0002376;GO:0002441;GO:0002553;GO:0003062;GO:0003064;GO:0003334;GO:0006139;GO:0006352;GO:0006355;GO:0006367;GO:0006461;GO:0006464;GO:0006468;GO:0006469;GO:0006605;GO:0006626;GO:0006629;GO:0006706;GO:0006713;GO:0006793;GO:0006796;GO:0006807;GO:…	GO:0000988;GO:0000989;GO:0003712;GO:0003714;GO:0003823;GO:0003824;GO:0004857;GO:0004860;GO:0005080;GO:0005102;GO:0005159;GO:0005488;GO:0005515;GO:0008134;GO:0008426;GO:0015459;GO:0016247;GO:0016301;GO:0016597;GO:0016740;GO:0016772;GO:0017080;GO:0019207;GO:0019210;GO:0019887;GO:0019899;GO:0019900;GO:0019901;GO:0019904;GO:0023023;GO:0023026;GO:0030234;GO:0030291;GO:0031406;GO:0031625;GO:0035257;GO:…	GO:0000323;GO:0005615;GO:0005634;GO:0005654;GO:0005737;GO:0005739;GO:0005764;GO:0005773;GO:0005829;GO:0005871;GO:0005875;GO:0005886;GO:0005911;GO:0005912;GO:0005924;GO:0005925;GO:0012506;GO:0014069;GO:0014704;GO:0016020;GO:0016023;GO:0017053;GO:0030054;GO:0030055;GO:0030424;GO:0030659;GO:0031090;GO:0031252;GO:0031410;GO:0031982;GO:0031988;GO:0032991;GO:0042470;GO:0042629;GO:0042995;GO:0043005;GO:…	GO:0000278;GO:0001775;GO:0002376;GO:0006139;GO:0006352;GO:0006461;GO:0006464;GO:0006468;GO:0006605;GO:0006629;GO:0006793;GO:0006807;GO:0006810;GO:0006873;GO:0006928;GO:0006950;GO:0006974;GO:0006996;GO:0007005;GO:0007030;GO:0007049;GO:0007165;GO:0008152;GO:0008219;GO:0009056;GO:0009058;GO:0009408;GO:0009605;GO:0009628;GO:0009719;GO:0009914;GO:0009987;GO:0015031;GO:0015837;GO:0016032;GO:0016043;GO:…	GO:0005615;GO:0005634;GO:0005654;GO:0005737;GO:0005739;GO:0005764;GO:0005773;GO:0005829;GO:0005886;GO:0016020;GO:0016023;GO:0017053;GO:0031252;GO:0031982;GO:0032991;GO:0042995;GO:0043005;GO:0043226;GO:0043229;GO:0043230;GO:0043231;GO:0043234;GO:0044464	IPR000308;IPR023409;IPR023410	14-3-3;14-3-3_CS;14-3-3_domain	ko04110;ko04114;ko04115;ko04722;ko04960	113508;601288;601289;601290;605066;605356;609009	PR00305	1433ZETA	PS00796;PS00797	1433_1;1433_2
	0.525443	-0.21586	B0YIW2;P02656	B0YIW2;P02656	Apolipoprotein C-III	APOC3	tr|B0YIW2|B0YIW2_HUMAN Apolipoprotein C-III OS=Homo sapiens GN=APOC3 PE=1 SV=1;sp|P02656|APOC3_HUMAN Apolipoprotein C-III OS=Homo sapiens GN=APOC3 PE=1 SV=1	ENSG00000110245	ENSP00000227667;ENSP00000364494;ENSP00000486182	ENST00000227667;ENST00000375345;ENST00000630701			APOC3		2JQ3	APOC3_HUMAN;B0YIW2_HUMAN			NOG39866	Color2 [A=255, R=169, G=169, B=169]	1	4					acylglycerol catabolic process;acylglycerol metabolic process;alcohol metabolic process;biological regulation;carbohydrate homeostasis;catabolic process;cell surface receptor linked signaling pathway;cellular catabolic process;cellular chemical homeostasis;cellular component assembly;cellular component organization;cellular component organization or biogenesis;cellular glucose homeostasis;cellula…	binding;cholesterol binding;enzyme inhibitor activity;enzyme regulator activity;high-density lipoprotein particle receptor binding;lipase inhibitor activity;lipid binding;lipoprotein particle receptor binding;phospholipid binding;protein binding;receptor binding;steroid binding;sterol binding	cell part;chylomicron;cytoplasmic part;early endosome;endosome;extracellular membrane-bounded organelle;extracellular organelle;extracellular region;extracellular region part;extracellular space;extracellular vesicular exosome;high-density lipoprotein particle;intermediate-density lipoprotein particle;intracellular membrane-bounded organelle;intracellular organelle;intracellular part;macromolecul…	alcohol metabolic process;biological regulation;catabolic process;cellular component assembly;cellular component organization;cellular homeostasis;cellular lipid metabolic process;cellular metabolic process;cellular process;detection of stimulus;establishment of localization;glycerol ether metabolic process;homeostatic process;lipid metabolic process;lipid transport;macromolecular complex assembl…	cell part;endosome;extracellular organelle;extracellular region;extracellular space;intracellular membrane-bounded organelle;intracellular organelle;macromolecular complex;organelle;vesicle	PPAR signaling pathway	Apo-CIII	CDC42_PROTEIN_SIGNAL_TRANSDUCTION;CELL_SURFACE_RECEPTOR_LINKED_SIGNAL_TRANSDUCTION_GO_0007166;CELLULAR_LIPID_METABOLIC_PROCESS;chr11q23;ESTABLISHMENT_OF_LOCALIZATION;FEVR_CTNNB1_TARGETS_UP;G_PROTEIN_COUPLED_RECEPTOR_PROTEIN_SIGNALING_PATHWAY;GCM_BNIP1;GCM_CDH5;GCM_DPF2;GCM_FANCC;GCM_HMGA2;GCM_MYCL1;GCM_PTPRU;GCM_RING1;GCM_SMARCD1;GCM_SUPT4H1;GCM_TEC;GNF2_CEBPA;GNF2_GSTM1;GNF2_HPN;GNF2_HPX;GNF2_LC…	3D-structure;Chylomicron;Completeproteome;Directproteinsequencing;Diseasemutation;Glycoprotein;Lipiddegradation;Lipidmetabolism;Lipidtransport;Lipoprotein;Polymorphism;Proteomicsidentification;Referenceproteome;Secreted;Sialicacid;Signal;Transport;VLDL		GO:0001523;GO:0001678;GO:0006066;GO:0006629;GO:0006638;GO:0006639;GO:0006641;GO:0006642;GO:0006662;GO:0006720;GO:0006721;GO:0006810;GO:0006869;GO:0006950;GO:0006952;GO:0006954;GO:0007165;GO:0007166;GO:0007186;GO:0007584;GO:0007602;GO:0007603;GO:0008152;GO:0008202;GO:0008203;GO:0009056;GO:0009314;GO:0009416;GO:0009581;GO:0009582;GO:0009583;GO:0009584;GO:0009605;GO:0009611;GO:0009628;GO:0009719;GO:…	GO:0004857;GO:0005102;GO:0005488;GO:0005496;GO:0005515;GO:0005543;GO:0008289;GO:0015485;GO:0030234;GO:0032934;GO:0055102;GO:0070325;GO:0070653	GO:0005576;GO:0005615;GO:0005768;GO:0005769;GO:0031982;GO:0031988;GO:0032991;GO:0032994;GO:0034358;GO:0034361;GO:0034363;GO:0034364;GO:0034366;GO:0034385;GO:0042627;GO:0043226;GO:0043227;GO:0043229;GO:0043230;GO:0043231;GO:0044421;GO:0044424;GO:0044444;GO:0044464;GO:0065010;GO:0070062	GO:0006066;GO:0006629;GO:0006662;GO:0006810;GO:0006869;GO:0006950;GO:0007165;GO:0008152;GO:0009056;GO:0009605;GO:0009628;GO:0009719;GO:0009987;GO:0009991;GO:0015031;GO:0016043;GO:0019725;GO:0022607;GO:0032501;GO:0042221;GO:0042493;GO:0042592;GO:0043170;GO:0044237;GO:0044238;GO:0044255;GO:0044281;GO:0050896;GO:0051049;GO:0051234;GO:0051606;GO:0065003;GO:0065007	GO:0005576;GO:0005615;GO:0005768;GO:0031982;GO:0032991;GO:0043226;GO:0043229;GO:0043230;GO:0043231;GO:0044464	IPR008403	Apo-CIII	ko03320	107720;614028
	0.170232	0.0522689	B4DPQ0;P00736;F5H2D0;F5H1V0;F5H6Y3;F5H3N3	B4DPQ0;P00736;F5H2D0	Complement C1r subcomponent;Complement C1r subcomponent heavy chain;Complement C1r subcomponent light chain	C1R	tr|B4DPQ0|B4DPQ0_HUMAN Complement C1r subcomponent OS=Homo sapiens GN=C1R PE=1 SV=1;sp|P00736|C1R_HUMAN Complement C1r subcomponent OS=Homo sapiens GN=C1R PE=1 SV=2;tr|F5H2D0|F5H2D0_HUMAN Complement C1r subcomponent OS=Homo sapiens GN=C1R PE=1 SV=3	ENSG00000159403	ENSP00000438615;ENSP00000438636;ENSP00000442946;ENSP00000444271;ENSP00000445285;ENSP00000446356	ENST00000535233;ENST00000536053;ENST00000540242;ENST00000542285;ENST00000543362;ENST00000543835			C1R		1APQ;1GPZ;1MD7;1MD8;2QY0	B4DPQ0_HUMAN;C1R_HUMAN;F5H1V0_HUMAN;F5H2D0_HUMAN;F5H3N3_HUMAN;F5H6Y3_HUMAN		3.4.21.41	COG5640	Color2 [A=255, R=169, G=169, B=169]	1	4					activation of immune response;biological regulation;complement activation;complement activation, classical pathway;defense response;humoral immune response;immune effector process;immune response;immune system process;innate immune response;macromolecule metabolic process;metabolic process;positive regulation of biological process;positive regulation of immune response;positive regulation of immu…	binding;calcium ion binding;catalytic activity;cation binding;endopeptidase activity;hydrolase activity;ion binding;metal ion binding;peptidase activity;peptidase activity, acting on L-amino acid peptides;serine hydrolase activity;serine-type endopeptidase activity;serine-type peptidase activity	blood microparticle;extracellular membrane-bounded organelle;extracellular organelle;extracellular region;extracellular region part;extracellular vesicular exosome;membrane-bounded organelle;membrane-bounded vesicle;organelle;vesicle	biological regulation;immune system process;macromolecule metabolic process;metabolic process;primary metabolic process;protein metabolic process;response to stimulus;response to stress	extracellular organelle;extracellular region;organelle;vesicle	Complement and coagulation cascades;Phagosome;Staphylococcus aureus infection;Systemic lupus erythematosus	CUB;EGF_CA;Sushi;Trypsin	ACEVEDO_FGFR1_TARGETS_IN_PROSTATE_CANCER_MODEL_DN;AKT_UP.V1_DN;AKT_UP_MTOR_DN.V1_DN;BAELDE_DIABETIC_NEPHROPATHY_DN;BERENJENO_TRANSFORMED_BY_RHOA_DN;BIOCARTA_CLASSIC_PATHWAY;BIOCARTA_COMP_PATHWAY;BLALOCK_ALZHEIMERS_DISEASE_UP;BOCHKIS_FOXA2_TARGETS;BOQUEST_STEM_CELL_UP;BRACHAT_RESPONSE_TO_CAMPTOTHECIN_UP;CAIRO_HEPATOBLASTOMA_CLASSES_DN;CAIRO_HEPATOBLASTOMA_DN;CHARAFE_BREAST_CANCER_LUMINAL_VS_BASAL_…	3D-structure;Complementpathway;Completeproteome;Directproteinsequencing;Disulfidebond;EGF-likedomain;Glycoprotein;Hydrolase;Hydroxylation;Immunity;Innateimmunity;Phosphoprotein;Polymorphism;Protease;Proteomicsidentification;Referenceproteome;Repeat;Serineprotease;Signal;Sushi		GO:0002252;GO:0002253;GO:0002376;GO:0002682;GO:0002684;GO:0006950;GO:0006952;GO:0006955;GO:0006956;GO:0006958;GO:0006959;GO:0008152;GO:0019538;GO:0043170;GO:0044238;GO:0045087;GO:0048518;GO:0048583;GO:0048584;GO:0050776;GO:0050778;GO:0050789;GO:0050896;GO:0065007;GO:0072376	GO:0003824;GO:0004175;GO:0004252;GO:0005488;GO:0005509;GO:0008233;GO:0008236;GO:0016787;GO:0017171;GO:0043167;GO:0043169;GO:0046872;GO:0070011	GO:0005576;GO:0031982;GO:0031988;GO:0043226;GO:0043227;GO:0043230;GO:0044421;GO:0065010;GO:0070062;GO:0072562	GO:0002376;GO:0006950;GO:0008152;GO:0019538;GO:0043170;GO:0044238;GO:0050896;GO:0065007	GO:0005576;GO:0031982;GO:0043226;GO:0043230	IPR000152;IPR000436;IPR000742;IPR000859;IPR001254;IPR001314;IPR001881;IPR009003;IPR013032;IPR018097;IPR018114;IPR024175	CUB_dom;EGF_Ca-bd_CS;EGF-like_Ca-bd_dom;EGF-like_CS;EGF-type_Asp/Asn_hydroxyl_site;EG-like_dom;Pept_S1A_C1r/C1S/mannan-bd;Peptidase_S1;Peptidase_S1_AS;Peptidase_S1A;Sushi_SCR_CCP_dom;Trypsin-like_Pept_dom	ko04145;ko04610;ko05150;ko05322	216950;613785	PR00722	CHYMOTRYPSIN	PS00010;PS00135;PS01180;PS01186;PS01187;PS50240;PS50923	ASX_HYDROXYL;CUB;EGF_2;EGF_CA;SUSHI;TRYPSIN_DOM;TRYPSIN_SER
	0.0209957	0.00866127	B4E1Z4;E7ETN3;P00751;A0A0G2JH38;H7C5H1;P00751-2;C9JRT3;A0A0G2JHM4;A0A0G2JJ82;H7C526;A0A0G2JI59;C9JYQ5;A2ABG0;F2Z3N2;Q8N6L6	B4E1Z4;E7ETN3;P00751	Complement factor B;Complement factor B Ba fragment;Complement factor B Bb fragment	CFB	tr|B4E1Z4|B4E1Z4_HUMAN Uncharacterized protein OS=Homo sapiens PE=1 SV=1;tr|E7ETN3|E7ETN3_HUMAN Uncharacterized protein OS=Homo sapiens PE=1 SV=1;sp|P00751|CFAB_HUMAN Complement factor B OS=Homo sapiens GN=CFB PE=1 SV=2	ENSG00000166278;ENSG00000239754;ENSG00000241253;ENSG00000241534;ENSG00000242335;ENSG00000243570;ENSG00000243649;ENSG00000244255	ENSP00000382862;ENSP00000388352;ENSP00000389604;ENSP00000391354;ENSP00000391902;ENSP00000401719;ENSP00000406121;ENSP00000406190;ENSP00000410815;ENSP00000411474;ENSP00000411515;ENSP00000413351;ENSP00000414341;ENSP00000414889;ENSP00000416561;ENSP00000418833;ENSP00000418996;ENSP00000419048;ENSP00000419887;ENSP00000420090	ENST00000399981;ENST00000417261;ENST00000418949;ENST00000419411;ENST00000419920;ENST00000424727;ENST00000425368;ENST00000426239;ENST00000427888;ENST00000433503;ENST00000436692;ENST00000447952;ENST00000452202;ENST00000455591;ENST00000456570;ENST00000475617;ENST00000477310;ENST00000483004;ENST00000494905;ENST00000498317	P00751-1		C2;CFB		1DLE;1Q0P;1RRK;1RS0;1RTK;2OK5;2WIN;2XWB;2XWJ;3HRZ;3HS0	A2ABG0_HUMAN;B4E1Z4_HUMAN;C9JRT3_HUMAN;C9JYQ5_HUMAN;CFAB_HUMAN;E7ETN3_HUMAN;F2Z3N2_HUMAN;H7C526_HUMAN;H7C5H1_HUMAN;Q8N6L6_HUMAN		3.4.21.47	NOG304026;NOG306397	Color2 [A=255, R=169, G=169, B=169]	1	4					activation of immune response;biological regulation;complement activation;complement activation, alternative pathway;defense response;humoral immune response;immune effector process;immune response;immune system process;innate immune response;macromolecule metabolic process;metabolic process;positive regulation of biological process;positive regulation of immune response;positive regulation of im…	binding;catalytic activity;complement binding;endopeptidase activity;hydrolase activity;peptidase activity;peptidase activity, acting on L-amino acid peptides;protein binding;serine hydrolase activity;serine-type endopeptidase activity;serine-type peptidase activity	blood microparticle;cell part;extracellular membrane-bounded organelle;extracellular organelle;extracellular region;extracellular region part;extracellular space;extracellular vesicular exosome;membrane;membrane-bounded organelle;membrane-bounded vesicle;organelle;plasma membrane;vesicle	biological regulation;immune system process;macromolecule metabolic process;metabolic process;primary metabolic process;protein metabolic process;response to stimulus;response to stress	cell part;extracellular organelle;extracellular region;extracellular space;membrane;organelle;plasma membrane;vesicle	Complement and coagulation cascades;Staphylococcus aureus infection;Systemic lupus erythematosus	Sushi;Trypsin;VWA	ABE_VEGFA_TARGETS_30MIN;ACTIVATION_OF_IMMUNE_RESPONSE;ACUTE_INFLAMMATORY_RESPONSE;ADAPTIVE_IMMUNE_RESPONSE;ADAPTIVE_IMMUNE_RESPONSE_GO_0002460;ATF2_UP.V1_DN;BENNETT_SYSTEMIC_LUPUS_ERYTHEMATOSUS;BIOCARTA_CLASSIC_PATHWAY;BIOCARTA_COMP_PATHWAY;BIOCARTA_LECTIN_PATHWAY;BONOME_OVARIAN_CANCER_SURVIVAL_OPTIMAL_DEBULKING;BOQUEST_STEM_CELL_UP;BROWN_MYELOID_CELL_DEVELOPMENT_UP;BRUINS_UVC_RESPONSE_VIA_TP53_G…	3D-structure;Alternativesplicing;Cleavageonpairofbasicresidues;Complementalternatepathway;Completeproteome;Directproteinsequencing;Diseasemutation;Disulfidebond;Glycation;Glycoprotein;Hemolyticuremicsyndrome;Hydrolase;Immunity;Innateimmunity;Polymorphism;Protease;Proteomicsidentification;Referenceproteome;Repeat;Secreted;Serineprotease;Signal;Sushi;Zymogen		GO:0002252;GO:0002253;GO:0002376;GO:0002673;GO:0002682;GO:0002684;GO:0002697;GO:0002920;GO:0006950;GO:0006952;GO:0006955;GO:0006956;GO:0006957;GO:0006959;GO:0008152;GO:0010468;GO:0019222;GO:0019538;GO:0030449;GO:0031347;GO:0032101;GO:0043170;GO:0044238;GO:0045087;GO:0048518;GO:0048583;GO:0048584;GO:0050727;GO:0050776;GO:0050778;GO:0050789;GO:0050896;GO:0051246;GO:0060255;GO:0065007;GO:0070613;GO:…	GO:0001848;GO:0003824;GO:0004175;GO:0004252;GO:0005488;GO:0005515;GO:0008233;GO:0008236;GO:0016787;GO:0017171;GO:0070011	GO:0005576;GO:0005615;GO:0005886;GO:0016020;GO:0031982;GO:0031988;GO:0043226;GO:0043227;GO:0043230;GO:0044421;GO:0044464;GO:0065010;GO:0070062;GO:0072562	GO:0002376;GO:0006950;GO:0008152;GO:0019538;GO:0043170;GO:0044238;GO:0050896;GO:0065007	GO:0005576;GO:0005615;GO:0005886;GO:0016020;GO:0031982;GO:0043226;GO:0043230;GO:0044464	IPR000436;IPR001254;IPR001314;IPR002035;IPR009003;IPR011360;IPR018114;IPR028341	Compl_C2_B;Complement_B;Peptidase_S1;Peptidase_S1_AS;Peptidase_S1A;Sushi_SCR_CCP_dom;Trypsin-like_Pept_dom;VWF_A	ko04610;ko05150;ko05322	138470;603075;612924;615561	PR00722	CHYMOTRYPSIN	PS00134;PS00135;PS50234;PS50240;PS50923	SUSHI;TRYPSIN_DOM;TRYPSIN_HIS;TRYPSIN_SER;VWFA
	1.91139	0.67583	C9J8S2;Q99969	C9J8S2;Q99969	Retinoic acid receptor responder protein 2	RARRES2	tr|C9J8S2|C9J8S2_HUMAN Retinoic acid receptor responder protein 2 (Fragment) OS=Homo sapiens GN=RARRES2 PE=1 SV=1;sp|Q99969|RARR2_HUMAN Retinoic acid receptor responder protein 2 OS=Homo sapiens GN=RARRES2 PE=1 SV=1	ENSG00000106538	ENSP00000223271;ENSP00000417669;ENSP00000418009;ENSP00000418483	ENST00000223271;ENST00000466675;ENST00000467793;ENST00000482669			RARRES2			C9J8S2_HUMAN;RARR2_HUMAN			NOG43952	Color2 [A=255, R=169, G=169, B=169]	1	4					anatomical structure development;biological regulation;brown fat cell differentiation;cell differentiation;cellular developmental process;cellular lipid metabolic process;cellular metabolic process;cellular process;chemotaxis;chordate embryonic development;defense response;developmental process;digestive tract development;diterpenoid metabolic process;embryo development;embryo development ending …	binding;protein binding;receptor binding	extracellular matrix;extracellular membrane-bounded organelle;extracellular organelle;extracellular region;extracellular region part;extracellular vesicular exosome;membrane-bounded organelle;membrane-bounded vesicle;organelle;vesicle	anatomical structure development;biological regulation;cell differentiation;cellular lipid metabolic process;cellular metabolic process;cellular process;developmental process;embryo development;lipid metabolic process;locomotion;metabolic process;primary metabolic process;regulation of protein modification process;response to chemical stimulus;response to external stimulus;response to stimulus;re…	extracellular matrix;extracellular organelle;extracellular region;organelle;vesicle			BAELDE_DIABETIC_NEPHROPATHY_DN;BENPORATH_ES_1;BENPORATH_ES_WITH_H3K27ME3;BLALOCK_ALZHEIMERS_DISEASE_UP;BONOME_OVARIAN_CANCER_SURVIVAL_SUBOPTIMAL_DEBULKING;BOYAULT_LIVER_CANCER_SUBCLASS_G3_DN;BROWNE_HCMV_INFECTION_2HR_UP;BROWNE_HCMV_INFECTION_6HR_UP;BURTON_ADIPOGENESIS_6;CAIRO_HEPATOBLASTOMA_CLASSES_DN;CELLULAR_LIPID_METABOLIC_PROCESS;chr7q36;FOSTER_KDM1A_TARGETS_DN;GGGTGGRR_V$PAX4_03;GNF2_GSTM1;G…	Chemotaxis;Completeproteome;Differentiation;Directproteinsequencing;Disulfidebond;Inflammatoryresponse;Proteomicsidentification;Referenceproteome;Secreted;Signal		GO:0001523;GO:0001701;GO:0001932;GO:0001934;GO:0002682;GO:0002684;GO:0002685;GO:0002687;GO:0002688;GO:0002690;GO:0006629;GO:0006720;GO:0006721;GO:0006935;GO:0006950;GO:0006952;GO:0006954;GO:0008152;GO:0009605;GO:0009611;GO:0009790;GO:0009792;GO:0009893;GO:0009894;GO:0009987;GO:0010562;GO:0010604;GO:0010758;GO:0010759;GO:0016101;GO:0019216;GO:0019220;GO:0019222;GO:0030154;GO:0030334;GO:0030335;GO:…	GO:0005102;GO:0005488;GO:0005515	GO:0005576;GO:0031012;GO:0031982;GO:0031988;GO:0043226;GO:0043227;GO:0043230;GO:0044421;GO:0065010;GO:0070062	GO:0006629;GO:0006950;GO:0008152;GO:0009605;GO:0009790;GO:0009987;GO:0030154;GO:0031399;GO:0032502;GO:0040011;GO:0042221;GO:0044237;GO:0044238;GO:0044255;GO:0048856;GO:0050896;GO:0065007	GO:0005576;GO:0031012;GO:0031982;GO:0043226;GO:0043230	IPR029562	Chemerin		601973
	0.566272	-0.595328	C9JF17;P05090;C9JX71;F8WBT9	C9JF17;P05090	Apolipoprotein D	APOD	tr|C9JF17|C9JF17_HUMAN Apolipoprotein D (Fragment) OS=Homo sapiens GN=APOD PE=1 SV=1;sp|P05090|APOD_HUMAN Apolipoprotein D OS=Homo sapiens GN=APOD PE=1 SV=1	ENSG00000189058	ENSP00000345179;ENSP00000391597;ENSP00000393076;ENSP00000415235	ENST00000343267;ENST00000421243;ENST00000453131;ENST00000458447			APOD		2APD;2HZQ;2HZR	APOD_HUMAN;C9JF17_HUMAN;C9JX71_HUMAN;F8WBT9_HUMAN			COG3040	Color2 [A=255, R=169, G=169, B=169]	1	4					aging;alcohol metabolic process;anatomical structure development;anatomical structure formation involved in morphogenesis;anatomical structure morphogenesis;angiogenesis;axon regeneration;axonogenesis;biological regulation;brain development;carbohydrate metabolic process;cell part morphogenesis;cell projection morphogenesis;cell projection organization;cellular carbohydrate metabolic process;cell…	binding;cholesterol binding;lipid binding;lipid transporter activity;steroid binding;sterol binding;substrate-specific transporter activity;transporter activity	cell body;cell part;cell projection;cytoplasmic part;cytosolic part;cytosolic ribosome;dendrite;endoplasmic reticulum;extracellular membrane-bounded organelle;extracellular organelle;extracellular region;extracellular region part;extracellular space;extracellular vesicular exosome;intracellular membrane-bounded organelle;intracellular non-membrane-bounded organelle;intracellular organelle;intrace…	aging;alcohol metabolic process;anatomical structure development;anatomical structure formation involved in morphogenesis;anatomical structure morphogenesis;biological regulation;carbohydrate metabolic process;cellular component morphogenesis;cellular component organization;cellular metabolic process;cellular process;developmental process;establishment of localization;growth;lipid metabolic proce…	cell body;cell part;cell projection;endoplasmic reticulum;extracellular organelle;extracellular region;extracellular space;intracellular membrane-bounded organelle;intracellular non-membrane-bounded organelle;intracellular organelle;macromolecular complex;neuron projection;neuronal cell body;organelle;ribonucleoprotein complex;ribosome;vesicle		Lipocalin;Lipocalin_2	ABE_INNER_EAR;AIYAR_COBRA1_TARGETS_UP;APPEL_IMATINIB_RESPONSE;ASTON_MAJOR_DEPRESSIVE_DISORDER_DN;ATF2_UP.V1_UP;BAELDE_DIABETIC_NEPHROPATHY_DN;BOQUEST_STEM_CELL_CULTURED_VS_FRESH_DN;BOQUEST_STEM_CELL_UP;BORCZUK_MALIGNANT_MESOTHELIOMA_DN;CAGCTG_V$AP4_Q5;CHANG_CORE_SERUM_RESPONSE_DN;COLIN_PILOCYTIC_ASTROCYTOMA_VS_GLIOBLASTOMA_UP;CROMER_TUMORIGENESIS_DN;CTTTGT_V$LEF1_Q2;DARWICHE_PAPILLOMA_RISK_HIGH_D…	3D-structure;Completeproteome;Directproteinsequencing;Disulfidebond;Glycoprotein;Lipid-binding;Polymorphism;Proteomicsidentification;Pyrrolidonecarboxylicacid;Referenceproteome;Secreted;Signal;Transport		GO:0000302;GO:0001525;GO:0001817;GO:0001818;GO:0001952;GO:0001953;GO:0002682;GO:0002683;GO:0002685;GO:0002686;GO:0005975;GO:0005996;GO:0006006;GO:0006066;GO:0006629;GO:0006810;GO:0006869;GO:0006950;GO:0006979;GO:0007162;GO:0007409;GO:0007420;GO:0007568;GO:0008152;GO:0008285;GO:0009611;GO:0009653;GO:0009888;GO:0009892;GO:0009966;GO:0009968;GO:0009987;GO:0010035;GO:0010605;GO:0010640;GO:0010642;GO:…	GO:0005215;GO:0005319;GO:0005488;GO:0005496;GO:0008289;GO:0015485;GO:0022892;GO:0032934	GO:0005576;GO:0005615;GO:0005783;GO:0005840;GO:0022626;GO:0030425;GO:0030529;GO:0031982;GO:0031988;GO:0032991;GO:0042995;GO:0043005;GO:0043025;GO:0043226;GO:0043227;GO:0043228;GO:0043229;GO:0043230;GO:0043231;GO:0043232;GO:0044297;GO:0044421;GO:0044424;GO:0044444;GO:0044445;GO:0044464;GO:0048471;GO:0065010;GO:0070062	GO:0005975;GO:0006066;GO:0006629;GO:0006810;GO:0006869;GO:0006950;GO:0006979;GO:0007568;GO:0008152;GO:0009653;GO:0009987;GO:0016043;GO:0032502;GO:0032989;GO:0040007;GO:0042221;GO:0042493;GO:0044237;GO:0044238;GO:0044281;GO:0048646;GO:0048856;GO:0050896;GO:0051049;GO:0051234;GO:0065007	GO:0005576;GO:0005615;GO:0005783;GO:0005840;GO:0030529;GO:0031982;GO:0032991;GO:0042995;GO:0043005;GO:0043025;GO:0043226;GO:0043229;GO:0043230;GO:0043231;GO:0043232;GO:0044297;GO:0044464	IPR000566;IPR002345;IPR002969;IPR011038;IPR012674;IPR022271;IPR022272;IPR026222	ApoD_vertbrte;ApolipopD;Calycin;Calycin-like;Lipocalin;Lipocalin_ApoD;Lipocalin_CS;Lipocln_cytosolic_FA-bd_dom		107740	PR00179;PR01219;PR02058	APODVERTBRTE;APOLIPOPROTD;LIPOCALIN	PS00213	LIPOCALIN
	2.81922	0.468318	C9JV77;P02765	C9JV77;P02765	Alpha-2-HS-glycoprotein;Alpha-2-HS-glycoprotein chain A;Alpha-2-HS-glycoprotein chain B	AHSG	tr|C9JV77|C9JV77_HUMAN Alpha-2-HS-glycoprotein OS=Homo sapiens GN=AHSG PE=1 SV=1;sp|P02765|FETUA_HUMAN Alpha-2-HS-glycoprotein OS=Homo sapiens GN=AHSG PE=1 SV=1	ENSG00000145192	ENSP00000273784;ENSP00000393887	ENST00000273784;ENST00000411641			AHSG			C9JV77_HUMAN;FETUA_HUMAN			NOG44208	Color2 [A=255, R=169, G=169, B=169]	1	4					acute inflammatory response;acute-phase response;anatomical structure development;biological regulation;cellular component organization;cellular component organization or biogenesis;cellular membrane organization;cellular process;defense response;developmental process;endocytosis;establishment of localization;inflammatory response;membrane invagination;membrane organization;multicellular organism…	cysteine-type endopeptidase inhibitor activity;endopeptidase inhibitor activity;endopeptidase regulator activity;enzyme inhibitor activity;enzyme regulator activity;kinase inhibitor activity;kinase regulator activity;peptidase inhibitor activity;peptidase regulator activity	blood microparticle;extracellular membrane-bounded organelle;extracellular organelle;extracellular region;extracellular region part;extracellular space;extracellular vesicular exosome;membrane-bounded organelle;membrane-bounded vesicle;organelle;vesicle	anatomical structure development;biological regulation;cellular component organization;cellular membrane organization;cellular process;developmental process;endocytosis;establishment of localization;membrane invagination;membrane organization;multicellular organismal process;regulation of transport;response to stimulus;response to stress;transport;vesicle-mediated transport	extracellular organelle;extracellular region;extracellular space;organelle;vesicle		Cystatin	ABBUD_LIF_SIGNALING_1_UP;ACUTE_INFLAMMATORY_RESPONSE;ANATOMICAL_STRUCTURE_DEVELOPMENT;BOCHKIS_FOXA2_TARGETS;BONE_REMODELING;BRUINS_UVC_RESPONSE_VIA_TP53_GROUP_A;CAIRO_LIVER_DEVELOPMENT_DN;CAR_IGFBP1;chr3q27;DANG_BOUND_BY_MYC;DEFENSE_RESPONSE;ESTABLISHMENT_OF_LOCALIZATION;FERNANDEZ_BOUND_BY_MYC;GNF2_HPN;GNF2_HPX;GNF2_LCAT;GNF2_TST;GSE12845_IGD_NEG_BLOOD_VS_PRE_GC_TONSIL_BCELL_UP;GSE12845_IGD_POS_B…	Completeproteome;Directproteinsequencing;Disulfidebond;Glycoprotein;Mineralbalance;Phosphoprotein;Polymorphism;Proteomicsidentification;Referenceproteome;Repeat;Secreted;Signal		GO:0001501;GO:0001503;GO:0002526;GO:0006810;GO:0006897;GO:0006907;GO:0006950;GO:0006952;GO:0006953;GO:0006954;GO:0009611;GO:0009892;GO:0009966;GO:0009968;GO:0009987;GO:0010324;GO:0010563;GO:0010646;GO:0010648;GO:0016043;GO:0016044;GO:0016192;GO:0019220;GO:0019222;GO:0023051;GO:0023057;GO:0030100;GO:0030278;GO:0030279;GO:0030500;GO:0030502;GO:0031323;GO:0031324;GO:0031347;GO:0032101;GO:0032501;GO:…	GO:0004857;GO:0004866;GO:0004869;GO:0019207;GO:0019210;GO:0030234;GO:0030414;GO:0061134;GO:0061135	GO:0005576;GO:0005615;GO:0031982;GO:0031988;GO:0043226;GO:0043227;GO:0043230;GO:0044421;GO:0065010;GO:0070062;GO:0072562	GO:0006810;GO:0006897;GO:0006950;GO:0009987;GO:0010324;GO:0016043;GO:0016044;GO:0016192;GO:0032501;GO:0032502;GO:0048856;GO:0050896;GO:0051049;GO:0051234;GO:0061024;GO:0065007	GO:0005576;GO:0005615;GO:0031982;GO:0043226;GO:0043230	IPR000010;IPR001363;IPR025760	Cystatin_Fetuin_A;Prot_inh_cystat;Prot_inh_fetuin_CS		138680			PS01254;PS01255;PS51529	CYSTATIN_FETUIN_A;FETUIN_1;FETUIN_2
	0.0806746	-0.100228	D6RAR4;Q04756	D6RAR4;Q04756	Hepatocyte growth factor activator;Hepatocyte growth factor activator short chain;Hepatocyte growth factor activator long chain	HGFAC	tr|D6RAR4|D6RAR4_HUMAN Hepatocyte growth factor activator OS=Homo sapiens GN=HGFAC PE=1 SV=1;sp|Q04756|HGFA_HUMAN Hepatocyte growth factor activator OS=Homo sapiens GN=HGFAC PE=1 SV=1	ENSG00000109758	ENSP00000372224;ENSP00000421801	ENST00000382774;ENST00000511533			HGFAC		1YBW;1YC0;2R0K;2R0L;2WUB;2WUC;3K2U	D6RAR4_HUMAN;HGFA_HUMAN		3.4.21.-	COG5640	Color2 [A=255, R=169, G=169, B=169]	1	4					macromolecule metabolic process;metabolic process;primary metabolic process;protein metabolic process;proteolysis	catalytic activity;endopeptidase activity;hydrolase activity;peptidase activity;peptidase activity, acting on L-amino acid peptides;serine hydrolase activity;serine-type endopeptidase activity;serine-type peptidase activity	cell part;cytoplasmic part;endoplasmic reticulum;extracellular region;extracellular region part;extracellular space;intracellular membrane-bounded organelle;intracellular organelle;intracellular part;membrane-bounded organelle;organelle;rough endoplasmic reticulum	macromolecule metabolic process;metabolic process;primary metabolic process;protein metabolic process;proteolysis	cell part;endoplasmic reticulum;extracellular region;extracellular space;intracellular membrane-bounded organelle;intracellular organelle;organelle		EGF;fn1;fn2;Kringle;Trypsin	ACEVEDO_FGFR1_TARGETS_IN_PROSTATE_CANCER_MODEL_UP;ACEVEDO_LIVER_CANCER_DN;ACEVEDO_LIVER_TUMOR_VS_NORMAL_ADJACENT_TISSUE_DN;CAIRO_HEPATOBLASTOMA_DN;CAIRO_LIVER_DEVELOPMENT_DN;CAR_HPX;CAR_IGFBP1;CELLULAR_MACROMOLECULE_METABOLIC_PROCESS;CELLULAR_PROTEIN_METABOLIC_PROCESS;CHIANG_LIVER_CANCER_SUBCLASS_UNANNOTATED_UP;chr4p16;CYCLIN_D1_KE_.V1_UP;DELACROIX_RARG_BOUND_MEF;ENDOPEPTIDASE_ACTIVITY;FEVR_CTNNB…	3D-structure;Completeproteome;Directproteinsequencing;Disulfidebond;EGF-likedomain;Glycoprotein;Hydrolase;Kringle;Polymorphism;Protease;Proteomicsidentification;Referenceproteome;Repeat;Secreted;Serineprotease;Signal;Zymogen		GO:0006508;GO:0008152;GO:0019538;GO:0043170;GO:0044238	GO:0003824;GO:0004175;GO:0004252;GO:0008233;GO:0008236;GO:0016787;GO:0017171;GO:0070011	GO:0005576;GO:0005615;GO:0005783;GO:0005791;GO:0043226;GO:0043227;GO:0043229;GO:0043231;GO:0044421;GO:0044424;GO:0044444;GO:0044464	GO:0006508;GO:0008152;GO:0019538;GO:0043170;GO:0044238	GO:0005576;GO:0005615;GO:0005783;GO:0043226;GO:0043229;GO:0043231;GO:0044464	IPR000001;IPR000083;IPR000562;IPR000742;IPR001254;IPR001314;IPR009003;IPR013032;IPR013806;IPR014394;IPR018056;IPR018114	Coagulation_fac_XIIa/HGFA;EGF-like_CS;EG-like_dom;Fibronectin_type1;FN_type2_col-bd;Kringle;Kringle_CS;Kringle-like;Peptidase_S1;Peptidase_S1_AS;Peptidase_S1A;Trypsin-like_Pept_dom		604552	PR00722	CHYMOTRYPSIN	PS00021;PS00022;PS00023;PS00134;PS00135;PS01186;PS01253;PS50026;PS50070;PS50240;PS51091;PS51092	EGF_1;EGF_2;EGF_3;FN1_1;FN1_2;FN2_1;FN2_2;KRINGLE_1;KRINGLE_2;TRYPSIN_DOM;TRYPSIN_HIS;TRYPSIN_SER
	1.42215	-0.276154	E7END6;P04070;P04070-2;H7BYX9;E7ENR9	E7END6;P04070;P04070-2	Vitamin K-dependent protein C;Vitamin K-dependent protein C light chain;Vitamin K-dependent protein C heavy chain;Activation peptide	PROC	tr|E7END6|E7END6_HUMAN Vitamin K-dependent protein C OS=Homo sapiens GN=PROC PE=1 SV=1;sp|P04070|PROC_HUMAN Vitamin K-dependent protein C OS=Homo sapiens GN=PROC PE=1 SV=1;sp|P04070-2|PROC_HUMAN Isoform 2 of Vitamin K-dependent protein C OS=Homo sapiens GN	ENSG00000115718	ENSP00000234071;ENSP00000384225;ENSP00000386679;ENSP00000411241	ENST00000234071;ENST00000402125;ENST00000409048;ENST00000442644	P04070-1		PROC		1AUT;1LQV;1PCU;2PCT;3F6U;3JTC;4DT7	E7END6_HUMAN;E7ENR9_HUMAN;H7BYX9_HUMAN;PROC_HUMAN		3.4.21.69	COG5640	Color2 [A=255, R=169, G=169, B=169]	1	4					biological regulation;blood coagulation;cell migration;cell motility;cellular component movement;cellular macromolecule metabolic process;cellular metabolic process;cellular process;cellular protein metabolic process;coagulation;hemostasis;immune system process;leukocyte migration;locomotion;macromolecule metabolic process;macromolecule modification;metabolic process;multicellular organismal proc…	binding;calcium ion binding;catalytic activity;cation binding;endopeptidase activity;hydrolase activity;ion binding;metal ion binding;peptidase activity;peptidase activity, acting on L-amino acid peptides;serine hydrolase activity;serine-type endopeptidase activity;serine-type peptidase activity	cell part;cytoplasmic part;endoplasmic reticulum lumen;endoplasmic reticulum part;extracellular region;Golgi apparatus part;Golgi lumen;intracellular organelle lumen;intracellular organelle part;intracellular part;membrane-enclosed lumen;organelle lumen;organelle part	biological regulation;cell motility;cellular component movement;cellular metabolic process;cellular process;coagulation;immune system process;locomotion;macromolecule metabolic process;macromolecule modification;metabolic process;multicellular organismal process;peptidyl-amino acid modification;primary metabolic process;protein metabolic process;protein modification process;proteolysis;regulation…	cell part;extracellular region	Complement and coagulation cascades	Gla;hEGF;Trypsin	ACEVEDO_LIVER_TUMOR_VS_NORMAL_ADJACENT_TISSUE_DN;APOPTOSIS_GO;BIOCARTA_AMI_PATHWAY;BIOCARTA_EXTRINSIC_PATHWAY;BIOCARTA_INTRINSIC_PATHWAY;BLOOD_COAGULATION;BYSTRYKH_HEMATOPOIESIS_STEM_CELL_QTL_TRANS;CAIRO_LIVER_DEVELOPMENT_DN;CELL_DEVELOPMENT;chr2q13;COAGULATION;CYCLIN_D1_KE_.V1_DN;ENDOPEPTIDASE_ACTIVITY;FEVR_CTNNB1_TARGETS_UP;GGATTA_V$PITX2_Q2;GNF2_CEBPA;GNF2_CYP2B6;GNF2_GSTM1;GNF2_HPN;GNF2_HPX;G…	3D-structure;Alternativesplicing;Bloodcoagulation;Calcium;Cleavageonpairofbasicresidues;Completeproteome;Directproteinsequencing;Diseasemutation;Disulfidebond;EGF-likedomain;Gamma-carboxyglutamicacid;Glycoprotein;Hemostasis;Hydrolase;Hydroxylation;Polymorphism;Protease;Proteomicsidentification;Referenceproteome;Repeat;Secreted;Serineprotease;Signal;Thrombophilia;Zymogen		GO:0002376;GO:0006464;GO:0006508;GO:0006928;GO:0007596;GO:0007599;GO:0008152;GO:0009987;GO:0010941;GO:0016477;GO:0017187;GO:0018193;GO:0018200;GO:0018214;GO:0019538;GO:0030193;GO:0030195;GO:0032101;GO:0032501;GO:0040011;GO:0042981;GO:0043066;GO:0043067;GO:0043069;GO:0043170;GO:0043412;GO:0043687;GO:0044237;GO:0044238;GO:0044260;GO:0044267;GO:0048519;GO:0048523;GO:0048583;GO:0048870;GO:0050789;GO:…	GO:0003824;GO:0004175;GO:0004252;GO:0005488;GO:0005509;GO:0008233;GO:0008236;GO:0016787;GO:0017171;GO:0043167;GO:0043169;GO:0046872;GO:0070011	GO:0005576;GO:0005788;GO:0005796;GO:0031974;GO:0043233;GO:0044422;GO:0044424;GO:0044431;GO:0044432;GO:0044444;GO:0044446;GO:0044464;GO:0070013	GO:0002376;GO:0006464;GO:0006508;GO:0006928;GO:0008152;GO:0009987;GO:0018193;GO:0019538;GO:0032501;GO:0040011;GO:0043170;GO:0043412;GO:0044237;GO:0044238;GO:0048870;GO:0050817;GO:0050878;GO:0065007	GO:0005576;GO:0044464	IPR000152;IPR000294;IPR000742;IPR001254;IPR001314;IPR001881;IPR009003;IPR012224;IPR013032;IPR017857;IPR018097;IPR018114	Coagulation_fac_subgr_Gla_dom;EGF_Ca-bd_CS;EGF-like_Ca-bd_dom;EGF-like_CS;EGF-type_Asp/Asn_hydroxyl_site;EG-like_dom;GLA_domain;Pept_S1A_FX;Peptidase_S1;Peptidase_S1_AS;Peptidase_S1A;Trypsin-like_Pept_dom	ko04610	176860;612283;612304	PR00001;PR00722	CHYMOTRYPSIN;GLABLOOD	PS00010;PS00011;PS00022;PS00134;PS00135;PS01186;PS01187;PS50026;PS50240;PS50998	ASX_HYDROXYL;EGF_1;EGF_2;EGF_3;EGF_CA;GLA_1;GLA_2;TRYPSIN_DOM;TRYPSIN_HIS;TRYPSIN_SER
	0.776254	0.21582	G3XAM2;E7ETH0;P05156;A0A087X0I2;D6R9Z8	G3XAM2;E7ETH0;P05156	Complement factor I;Complement factor I heavy chain;Complement factor I light chain	CFI	tr|G3XAM2|G3XAM2_HUMAN Complement factor I OS=Homo sapiens GN=CFI PE=1 SV=1;tr|E7ETH0|E7ETH0_HUMAN Complement factor I OS=Homo sapiens GN=CFI PE=1 SV=1;sp|P05156|CFAI_HUMAN Complement factor I OS=Homo sapiens GN=CFI PE=1 SV=2	ENSG00000205403	ENSP00000378130;ENSP00000378131;ENSP00000422009;ENSP00000427438;ENSP00000483416	ENST00000394634;ENST00000394635;ENST00000510800;ENST00000512148;ENST00000618244			CFI		2XRC	A0A087X0I2_HUMAN;CFAI_HUMAN;D6R9Z8_HUMAN;E7ETH0_HUMAN;G3XAM2_HUMAN		3.4.21.45	COG5640	Color2 [A=255, R=169, G=169, B=169]	1	4					activation of immune response;biological regulation;complement activation;complement activation, classical pathway;defense response;humoral immune response;immune effector process;immune response;immune system process;innate immune response;macromolecule metabolic process;metabolic process;positive regulation of biological process;positive regulation of immune response;positive regulation of immu…	binding;cargo receptor activity;catalytic activity;cation binding;endopeptidase activity;hydrolase activity;ion binding;metal ion binding;peptidase activity;peptidase activity, acting on L-amino acid peptides;receptor activity;scavenger receptor activity;serine hydrolase activity;serine-type endopeptidase activity;serine-type peptidase activity	cell part;extracellular membrane-bounded organelle;extracellular organelle;extracellular region;extracellular region part;extracellular space;extracellular vesicular exosome;intracellular membrane-bounded organelle;intracellular organelle;intracellular part;membrane;membrane-bounded organelle;membrane-bounded vesicle;nucleus;organelle;vesicle	biological regulation;immune system process;macromolecule metabolic process;metabolic process;primary metabolic process;protein metabolic process;response to stimulus;response to stress	cell part;extracellular organelle;extracellular region;extracellular space;intracellular membrane-bounded organelle;intracellular organelle;membrane;nucleus;organelle;vesicle	Complement and coagulation cascades;Staphylococcus aureus infection	Ldl_recept_a;SRCR;Trypsin	ACEVEDO_LIVER_CANCER_DN;BOCHKIS_FOXA2_TARGETS;BONOME_OVARIAN_CANCER_SURVIVAL_OPTIMAL_DEBULKING;BOQUEST_STEM_CELL_CULTURED_VS_FRESH_UP;BOQUEST_STEM_CELL_DN;BOYAULT_LIVER_CANCER_SUBCLASS_G123_DN;CADWELL_ATG16L1_TARGETS_UP;CHARAFE_BREAST_CANCER_LUMINAL_VS_BASAL_DN;chr4q25;ENDOPEPTIDASE_ACTIVITY;FEVR_CTNNB1_TARGETS_DN;GSE10094_LCMV_VS_LISTERIA_IND_EFF_CD4_TCELL_DN;GSE15930_NAIVE_VS_72H_IN_VITRO_STIM_…	3D-structure;Age-relatedmaculardegeneration;Calcium;Cleavageonpairofbasicresidues;Complementpathway;Completeproteome;Directproteinsequencing;Diseasemutation;Disulfidebond;Glycoprotein;Hemolyticuremicsyndrome;Hydrolase;Immunity;Innateimmunity;Metal-binding;Polymorphism;Protease;Proteomicsidentification;Referenceproteome;Repeat;Secreted;Serineprotease;Signal		GO:0002252;GO:0002253;GO:0002376;GO:0002673;GO:0002682;GO:0002684;GO:0002697;GO:0002920;GO:0006950;GO:0006952;GO:0006955;GO:0006956;GO:0006958;GO:0006959;GO:0008152;GO:0010468;GO:0019222;GO:0019538;GO:0030449;GO:0031347;GO:0032101;GO:0043170;GO:0044238;GO:0045087;GO:0048518;GO:0048583;GO:0048584;GO:0050727;GO:0050776;GO:0050778;GO:0050789;GO:0050896;GO:0051246;GO:0060255;GO:0065007;GO:0070613;GO:…	GO:0003824;GO:0004175;GO:0004252;GO:0004872;GO:0005044;GO:0005488;GO:0008233;GO:0008236;GO:0016787;GO:0017171;GO:0038024;GO:0043167;GO:0043169;GO:0046872;GO:0070011	GO:0005576;GO:0005615;GO:0005634;GO:0016020;GO:0031982;GO:0031988;GO:0043226;GO:0043227;GO:0043229;GO:0043230;GO:0043231;GO:0044421;GO:0044424;GO:0044464;GO:0065010;GO:0070062	GO:0002376;GO:0006950;GO:0008152;GO:0019538;GO:0043170;GO:0044238;GO:0050896;GO:0065007	GO:0005576;GO:0005615;GO:0005634;GO:0016020;GO:0031982;GO:0043226;GO:0043229;GO:0043230;GO:0043231;GO:0044464	IPR001190;IPR001254;IPR001314;IPR002172;IPR002350;IPR003884;IPR009003;IPR017448;IPR018114;IPR023415	FacI_MAC;Kazal_dom;LDLR_class-A_CS;LDrepeatLR_classA_rpt;Peptidase_S1;Peptidase_S1_AS;Peptidase_S1A;SRCR;SRCR-like_dom;Trypsin-like_Pept_dom	ko04610;ko05150	217030;610984;612923;615439	PR00261;PR00722	CHYMOTRYPSIN;LDLRECEPTOR	PS00134;PS00135;PS01209;PS50068;PS50240;PS50287;PS51465	KAZAL_2;LDLRA_1;LDLRA_2;SRCR_2;TRYPSIN_DOM;TRYPSIN_HIS;TRYPSIN_SER
	0.633423	-0.115568	E9PHK0;P05452	E9PHK0;P05452	Tetranectin	CLEC3B	tr|E9PHK0|E9PHK0_HUMAN Tetranectin OS=Homo sapiens GN=CLEC3B PE=1 SV=1;sp|P05452|TETN_HUMAN Tetranectin OS=Homo sapiens GN=CLEC3B PE=1 SV=3	ENSG00000163815	ENSP00000296130;ENSP00000396013	ENST00000296130;ENST00000428034			CLEC3B		1HTN;1RJH;1TN3;3L9J	E9PHK0_HUMAN;TETN_HUMAN			NOG252273	Color2 [A=255, R=169, G=169, B=169]	1	4					anatomical structure development;biological regulation;biomineral tissue development;bone mineralization;cellular process;cellular response to chemical stimulus;cellular response to endogenous stimulus;cellular response to growth factor stimulus;cellular response to organic substance;cellular response to stimulus;cellular response to transforming growth factor beta stimulus;developmental process;…	binding;calcium ion binding;carbohydrate binding;cation binding;glycosaminoglycan binding;heparin binding;ion binding;metal ion binding;pattern binding;polysaccharide binding	cell part;cytoplasm;extracellular membrane-bounded organelle;extracellular organelle;extracellular region;extracellular region part;extracellular space;extracellular vesicular exosome;granular component;intracellular organelle part;intracellular part;membrane-bounded organelle;membrane-bounded vesicle;nuclear part;nucleolar part;organelle;organelle part;vesicle	anatomical structure development;biological regulation;cellular process;developmental process;multicellular organismal process;response to chemical stimulus;response to endogenous stimulus;response to stimulus	cell part;cytoplasm;extracellular organelle;extracellular region;extracellular space;organelle;vesicle		Lectin_C	ACEVEDO_LIVER_CANCER_UP;AFFAR_YY1_TARGETS_DN;ANATOMICAL_STRUCTURE_DEVELOPMENT;ATM_DN.V1_DN;BAELDE_DIABETIC_NEPHROPATHY_UP;BOQUEST_STEM_CELL_CULTURED_VS_FRESH_UP;CHIARADONNA_NEOPLASTIC_TRANSFORMATION_CDC25_DN;CHICAS_RB1_TARGETS_CONFLUENT;chr3p22;CROMER_TUMORIGENESIS_DN;CSR_LATE_UP.V1_DN;CTIP_DN.V1_UP;DARWICHE_PAPILLOMA_RISK_HIGH_DN;DARWICHE_PAPILLOMA_RISK_LOW_DN;DARWICHE_SKIN_TUMOR_PROMOTER_DN;DAR…	3D-structure;Completeproteome;Directproteinsequencing;Disulfidebond;Glycoprotein;Lectin;Polymorphism;Proteomicsidentification;Referenceproteome;Secreted;Signal		GO:0001501;GO:0001503;GO:0009719;GO:0009888;GO:0009987;GO:0010033;GO:0010468;GO:0010755;GO:0010756;GO:0010954;GO:0019222;GO:0030282;GO:0031214;GO:0032501;GO:0032502;GO:0042221;GO:0048731;GO:0048856;GO:0050789;GO:0050896;GO:0051246;GO:0051716;GO:0060255;GO:0065007;GO:0070613;GO:0070848;GO:0070887;GO:0071310;GO:0071363;GO:0071495;GO:0071559;GO:0071560;GO:0080090	GO:0001871;GO:0005488;GO:0005509;GO:0005539;GO:0008201;GO:0030246;GO:0030247;GO:0043167;GO:0043169;GO:0046872	GO:0001652;GO:0005576;GO:0005615;GO:0005737;GO:0031982;GO:0031988;GO:0043226;GO:0043227;GO:0043230;GO:0044421;GO:0044422;GO:0044424;GO:0044428;GO:0044446;GO:0044452;GO:0044464;GO:0065010;GO:0070062	GO:0009719;GO:0009987;GO:0032501;GO:0032502;GO:0042221;GO:0048856;GO:0050896;GO:0065007	GO:0005576;GO:0005615;GO:0005737;GO:0031982;GO:0043226;GO:0043230;GO:0044464	IPR001304;IPR016186;IPR016187;IPR018378	C-type_lectin;C-type_lectin_CS;C-type_lectin_fold;C-type_lectin-like		187520			PS00615;PS50041	C_TYPE_LECTIN_1;C_TYPE_LECTIN_2
	0.4549	-0.211685	G3V0E5;P02786;H7C3V5	G3V0E5;P02786	Transferrin receptor protein 1;Transferrin receptor protein 1, serum form	TFRC	tr|G3V0E5|G3V0E5_HUMAN Transferrin receptor (P90, CD71), isoform CRA_c OS=Homo sapiens GN=TFRC PE=1 SV=1;sp|P02786|TFR1_HUMAN Transferrin receptor protein 1 OS=Homo sapiens GN=TFRC PE=1 SV=2	ENSG00000072274	ENSP00000353224;ENSP00000376197;ENSP00000390133;ENSP00000414015	ENST00000360110;ENST00000392396;ENST00000420415;ENST00000426789			TFRC		1CX8;1DE4;1SUV;2NSU;3KAS;3S9L;3S9M;3S9N	G3V0E5_HUMAN;H7C3V5_HUMAN;TFR1_HUMAN			COG2234	Color2 [A=255, R=169, G=169, B=169]	1	4					biological regulation;cation homeostasis;cation transport;cell differentiation;cellular cation homeostasis;cellular chemical homeostasis;cellular developmental process;cellular homeostasis;cellular ion homeostasis;cellular iron ion homeostasis;cellular metal ion homeostasis;cellular process;cellular response to chemical stimulus;cellular response to drug;cellular response to stimulus;chemical hom…	binding;cargo receptor activity;double-stranded RNA binding;identical protein binding;nucleic acid binding;protein binding;receptor activity;RNA binding;transferrin receptor activity	blood microparticle;cell part;cell surface;coated pit;cytoplasmic membrane-bounded vesicle;cytoplasmic part;cytoplasmic vesicle;endosome;external side of plasma membrane;extracellular membrane-bounded organelle;extracellular organelle;extracellular region;extracellular region part;extracellular space;extracellular vesicular exosome;integral to membrane;integral to plasma membrane;intracellular me…	biological regulation;cell differentiation;cellular homeostasis;cellular ion homeostasis;cellular process;developmental process;establishment of localization;homeostatic process;ion transport;protein transport;response to chemical stimulus;response to drug;response to stimulus;transmembrane transport;transport;viral reproduction	cell part;cell surface;cytoplasmic membrane-bounded vesicle;endosome;extracellular organelle;extracellular region;extracellular space;intracellular membrane-bounded organelle;intracellular organelle;membrane;organelle;plasma membrane;vesicle	Endocytosis;Hematopoietic cell lineage;Phagosome	PA;Peptidase_M28;TFR_dimer	ACEVEDO_FGFR1_TARGETS_IN_PROSTATE_CANCER_MODEL_UP;ACEVEDO_LIVER_TUMOR_VS_NORMAL_ADJACENT_TISSUE_UP;AKT_UP.V1_UP;APPIERTO_RESPONSE_TO_FENRETINIDE_UP;ATACTGT,MIR-144;BENPORATH_MYC_TARGETS_WITH_EBOX;BENPORATH_PROLIFERATION;BERENJENO_TRANSFORMED_BY_RHOA_UP;BHATI_G2M_ARREST_BY_2METHOXYESTRADIOL_UP;BIDUS_METASTASIS_UP;BLALOCK_ALZHEIMERS_DISEASE_DN;BOYAULT_LIVER_CANCER_SUBCLASS_G23_UP;BOYLAN_MULTIPLE_MY…	3D-structure;Cellmembrane;Completeproteome;Directproteinsequencing;Disulfidebond;Endocytosis;Glycoprotein;Host-virusinteraction;Lipoprotein;Membrane;Palmitate;Phosphoprotein;Polymorphism;Proteomicsidentification;Receptor;Referenceproteome;Secreted;Signal-anchor;Transmembrane;Transmembranehelix	SNX complex (SNX1a, SNX2, SNX4, TFRC)	GO:0000041;GO:0002521;GO:0002573;GO:0006810;GO:0006811;GO:0006812;GO:0006826;GO:0006873;GO:0006875;GO:0006879;GO:0009987;GO:0015031;GO:0015682;GO:0016032;GO:0019725;GO:0030001;GO:0030003;GO:0030099;GO:0030154;GO:0030316;GO:0032502;GO:0032844;GO:0032846;GO:0033572;GO:0034103;GO:0034105;GO:0035690;GO:0042221;GO:0042493;GO:0042592;GO:0045124;GO:0045184;GO:0045780;GO:0046850;GO:0046852;GO:0048518;GO:…	GO:0003676;GO:0003723;GO:0003725;GO:0004872;GO:0004998;GO:0005488;GO:0005515;GO:0038024;GO:0042802	GO:0005576;GO:0005615;GO:0005768;GO:0005886;GO:0005887;GO:0005905;GO:0009897;GO:0009986;GO:0016020;GO:0016021;GO:0016023;GO:0031224;GO:0031226;GO:0031410;GO:0031982;GO:0031988;GO:0042470;GO:0043226;GO:0043227;GO:0043229;GO:0043230;GO:0043231;GO:0044421;GO:0044424;GO:0044425;GO:0044444;GO:0044459;GO:0044464;GO:0048471;GO:0048770;GO:0055037;GO:0065010;GO:0070062;GO:0072562	GO:0006810;GO:0006811;GO:0006873;GO:0009987;GO:0015031;GO:0016032;GO:0019725;GO:0030154;GO:0032502;GO:0042221;GO:0042493;GO:0042592;GO:0050896;GO:0051234;GO:0055085;GO:0065007	GO:0005576;GO:0005615;GO:0005768;GO:0005886;GO:0009986;GO:0016020;GO:0016023;GO:0031982;GO:0043226;GO:0043229;GO:0043230;GO:0043231;GO:0044464	IPR003137;IPR007365;IPR007484;IPR029513	Peptidase_M28;Protease-assoc_domain;TfR;TFR-like_dimer_dom	ko04144;ko04145;ko04640	190010
	0.600676	-0.176316	G3V2W1;Q9UK55	G3V2W1;Q9UK55	Protein Z-dependent protease inhibitor	SERPINA10	tr|G3V2W1|G3V2W1_HUMAN Protein Z-dependent protease inhibitor OS=Homo sapiens GN=SERPINA10 PE=1 SV=1;sp|Q9UK55|ZPI_HUMAN Protein Z-dependent protease inhibitor OS=Homo sapiens GN=SERPINA10 PE=1 SV=1	ENSG00000140093;ENSG00000278767	ENSP00000261994;ENSP00000376809;ENSP00000450896;ENSP00000450971;ENSP00000484632	ENST00000261994;ENST00000393096;ENST00000554173;ENST00000554723;ENST00000614630			SERPINA10		3F1S;3H5C;4AFX;4AJU	G3V2W1_HUMAN;ZPI_HUMAN			COG4826	Color2 [A=255, R=169, G=169, B=169]	1	4					biological regulation;blood coagulation;coagulation;hemostasis;multicellular organismal process;negative regulation of catalytic activity;negative regulation of endopeptidase activity;negative regulation of hydrolase activity;negative regulation of molecular function;negative regulation of peptidase activity;regulation of biological process;regulation of biological quality;regulation of body flui…	binding;carbohydrate binding;endopeptidase inhibitor activity;endopeptidase regulator activity;enzyme inhibitor activity;enzyme regulator activity;glycosaminoglycan binding;heparin binding;pattern binding;peptidase inhibitor activity;peptidase regulator activity;polysaccharide binding;serine-type endopeptidase inhibitor activity	extracellular membrane-bounded organelle;extracellular organelle;extracellular region part;extracellular space;extracellular vesicular exosome;membrane-bounded organelle;membrane-bounded vesicle;organelle;vesicle	biological regulation;coagulation;multicellular organismal process;regulation of body fluid levels	extracellular organelle;extracellular space;organelle;vesicle		Serpin	ACEVEDO_LIVER_CANCER_DN;CADWELL_ATG16L1_TARGETS_UP;CAIRO_LIVER_DEVELOPMENT_DN;CHIANG_LIVER_CANCER_SUBCLASS_PROLIFERATION_DN;chr14q32;ENZYME_INHIBITOR_ACTIVITY;ENZYME_REGULATOR_ACTIVITY;FIGUEROA_AML_METHYLATION_CLUSTER_5_DN;GSE17721_CTRL_VS_LPS_24H_BMDM_UP;GSE20715_WT_VS_TLR4_KO_6H_OZONE_LUNG_UP;GSE3337_CTRL_VS_4H_IFNG_IN_CD8POS_DC_DN;GSE3982_NEUTROPHIL_VS_EFF_MEMORY_CD4_TCELL_DN;GSE7460_CTRL_VS_F…	3D-structure;Bloodcoagulation;Completeproteome;Directproteinsequencing;Glycoprotein;Hemostasis;Heparin-binding;Phosphoprotein;Polymorphism;Proteaseinhibitor;Proteomicsidentification;Referenceproteome;Secreted;Serineproteaseinhibitor;Signal		GO:0007596;GO:0007599;GO:0010466;GO:0010951;GO:0019222;GO:0032501;GO:0043086;GO:0044092;GO:0050789;GO:0050790;GO:0050817;GO:0050878;GO:0051336;GO:0051346;GO:0052547;GO:0052548;GO:0065007;GO:0065008;GO:0065009	GO:0001871;GO:0004857;GO:0004866;GO:0004867;GO:0005488;GO:0005539;GO:0008201;GO:0030234;GO:0030246;GO:0030247;GO:0030414;GO:0061134;GO:0061135	GO:0005615;GO:0031982;GO:0031988;GO:0043226;GO:0043227;GO:0043230;GO:0044421;GO:0065010;GO:0070062	GO:0032501;GO:0050817;GO:0050878;GO:0065007	GO:0005615;GO:0031982;GO:0043226;GO:0043230	IPR000215;IPR023796	Serpin_dom;Serpin_fam		602455;605271
	0.705074	-0.492703	H0Y512;Q9HDC9-2;Q9HDC9	H0Y512;Q9HDC9-2;Q9HDC9	Adipocyte plasma membrane-associated protein	APMAP	tr|H0Y512|H0Y512_HUMAN Adipocyte plasma membrane-associated protein (Fragment) OS=Homo sapiens GN=APMAP PE=1 SV=1;sp|Q9HDC9-2|APMAP_HUMAN Isoform 2 of Adipocyte plasma membrane-associated protein OS=Homo sapiens GN=APMAP;sp|Q9HDC9|APMAP_HUMAN Adipocyte pla	ENSG00000101474	ENSP00000217456;ENSP00000395874	ENST00000217456;ENST00000451442	Q9HDC9-1		APMAP			APMAP_HUMAN;H0Y512_HUMAN			COG3386	Color2 [A=255, R=169, G=169, B=169]	1	4					biosynthetic process;metabolic process	amine-lyase activity;arylesterase activity;carbon-nitrogen lyase activity;carboxylic ester hydrolase activity;catalytic activity;hydrolase activity;hydrolase activity, acting on ester bonds;lyase activity;strictosidine synthase activity	cell part;cell surface;extracellular membrane-bounded organelle;extracellular organelle;extracellular region part;extracellular vesicular exosome;integral to membrane;intrinsic to membrane;membrane;membrane part;membrane-bounded organelle;membrane-bounded vesicle;organelle;vesicle	biosynthetic process;metabolic process	cell part;cell surface;extracellular organelle;membrane;organelle;vesicle		Str_synth		Acetylation;Alternativesplicing;Completeproteome;Glycoprotein;Membrane;Phosphoprotein;Polymorphism;Proteomicsidentification;Referenceproteome;Signal-anchor;Transmembrane;Transmembranehelix		GO:0008152;GO:0009058	GO:0003824;GO:0004064;GO:0016787;GO:0016788;GO:0016829;GO:0016840;GO:0016843;GO:0016844;GO:0052689	GO:0009986;GO:0016020;GO:0016021;GO:0031224;GO:0031982;GO:0031988;GO:0043226;GO:0043227;GO:0043230;GO:0044421;GO:0044425;GO:0044464;GO:0065010;GO:0070062	GO:0008152;GO:0009058	GO:0009986;GO:0016020;GO:0031982;GO:0043226;GO:0043230;GO:0044464	IPR011042;IPR018119	6-blade_b-propeller_TolB-like;Strictosidine_synth_cons-reg		615884
	0.252061	0.0817744	H0YAC1;P03952;E9PBC5;C9J075;C9JCT1	H0YAC1;P03952;E9PBC5	Plasma kallikrein;Plasma kallikrein heavy chain;Plasma kallikrein light chain	KLKB1	tr|H0YAC1|H0YAC1_HUMAN Plasma kallikrein (Fragment) OS=Homo sapiens GN=KLKB1 PE=1 SV=1;sp|P03952|KLKB1_HUMAN Plasma kallikrein OS=Homo sapiens GN=KLKB1 PE=1 SV=1;tr|E9PBC5|E9PBC5_HUMAN Plasma kallikrein OS=Homo sapiens GN=KLKB1 PE=1 SV=2	ENSG00000164344	ENSP00000264690;ENSP00000412366;ENSP00000415563;ENSP00000424469;ENSP00000426629	ENST00000264690;ENST00000428196;ENST00000446598;ENST00000511608;ENST00000513864			KLKB1		2ANW;2ANY;4OGX;4OGY	C9J075_HUMAN;C9JCT1_HUMAN;E9PBC5_HUMAN;H0YAC1_HUMAN;KLKB1_HUMAN		3.4.21.34	COG5640	Color2 [A=255, R=169, G=169, B=169]	1	4					biological regulation;blood coagulation;blood coagulation, intrinsic pathway;cellular component disassembly;cellular component disassembly at cellular level;cellular component organization;cellular component organization at cellular level;cellular component organization or biogenesis;cellular component organization or biogenesis at cellular level;cellular process;coagulation;extracellular matrix …	binding;catalytic activity;cation binding;endopeptidase activity;heme binding;hydrolase activity;ion binding;iron ion binding;metal ion binding;monooxygenase activity;oxidoreductase activity;oxidoreductase activity, acting on paired donors, with incorporation or reduction of molecular oxygen;peptidase activity;peptidase activity, acting on L-amino acid peptides;serine hydrolase activity;serine-ty…	cell part;extracellular membrane-bounded organelle;extracellular organelle;extracellular region;extracellular region part;extracellular space;extracellular vesicular exosome;membrane;membrane-bounded organelle;membrane-bounded vesicle;organelle;plasma membrane;vesicle	biological regulation;cellular component disassembly;cellular component organization;cellular process;coagulation;extracellular matrix organization;extracellular structure organization;macromolecule metabolic process;metabolic process;multicellular organismal process;primary metabolic process;protein maturation;protein metabolic process;proteolysis;regulation of body fluid levels;response to stim…	cell part;extracellular organelle;extracellular region;extracellular space;membrane;organelle;plasma membrane;vesicle	Complement and coagulation cascades	p450;PAN_1;Trypsin	ACEVEDO_LIVER_CANCER_DN;ACEVEDO_LIVER_TUMOR_VS_NORMAL_ADJACENT_TISSUE_DN;BENPORATH_ES_1;BIOCARTA_INTRINSIC_PATHWAY;BOCHKIS_FOXA2_TARGETS;BRUINS_UVC_RESPONSE_VIA_TP53_GROUP_A;CAIRO_LIVER_DEVELOPMENT_DN;CELLULAR_MACROMOLECULE_METABOLIC_PROCESS;CELLULAR_PROTEIN_METABOLIC_PROCESS;CHANG_CORE_SERUM_RESPONSE_DN;CHEN_METABOLIC_SYNDROM_NETWORK;chr4q35;CHYLA_CBFA2T3_TARGETS_UP;CRX_DN.V1_UP;ENDOPEPTIDASE_AC…	3D-structure;Bloodcoagulation;Completeproteome;Directproteinsequencing;Diseasemutation;Disulfidebond;Fibrinolysis;Glycoprotein;Heme;Hemostasis;Hydrolase;Inflammatoryresponse;Iron;Metal-binding;Monooxygenase;Oxidoreductase;Polymorphism;Protease;Proteomicsidentification;Referenceproteome;Repeat;Secreted;Serineprotease;Signal;Zymogen		GO:0002542;GO:0002673;GO:0006508;GO:0007596;GO:0007597;GO:0007599;GO:0008152;GO:0009987;GO:0010468;GO:0010954;GO:0016043;GO:0016485;GO:0019222;GO:0019538;GO:0022411;GO:0022617;GO:0030193;GO:0030195;GO:0030198;GO:0031347;GO:0031638;GO:0031639;GO:0032101;GO:0032501;GO:0042730;GO:0043062;GO:0043170;GO:0044238;GO:0048518;GO:0048519;GO:0048583;GO:0050727;GO:0050789;GO:0050817;GO:0050818;GO:0050819;GO:…	GO:0003824;GO:0004175;GO:0004252;GO:0004497;GO:0005488;GO:0005506;GO:0008233;GO:0008236;GO:0016491;GO:0016705;GO:0016787;GO:0017171;GO:0020037;GO:0043167;GO:0043169;GO:0046872;GO:0046906;GO:0046914;GO:0070011	GO:0005576;GO:0005615;GO:0005886;GO:0016020;GO:0031982;GO:0031988;GO:0043226;GO:0043227;GO:0043230;GO:0044421;GO:0044464;GO:0065010;GO:0070062	GO:0006508;GO:0008152;GO:0009987;GO:0016043;GO:0019538;GO:0022411;GO:0030198;GO:0032501;GO:0043062;GO:0043170;GO:0044238;GO:0050817;GO:0050878;GO:0050896;GO:0051604;GO:0065007	GO:0005576;GO:0005615;GO:0005886;GO:0016020;GO:0031982;GO:0043226;GO:0043230;GO:0044464	IPR000177;IPR001128;IPR001254;IPR001314;IPR003014;IPR003609;IPR009003;IPR017972;IPR018114	Apple;Cyt_P450;Cyt_P450_CS;Pan_app;PAN-1_domain;Peptidase_S1;Peptidase_S1_AS;Peptidase_S1A;Trypsin-like_Pept_dom	ko04610	229000;612423	PR00005;PR00722	APPLEDOMAIN;CHYMOTRYPSIN	PS00086;PS00134;PS00135;PS00495;PS50240;PS50948	APPLE;CYTOCHROME_P450;PAN;TRYPSIN_DOM;TRYPSIN_HIS;TRYPSIN_SER
	1.85197	-0.668055	I3L1J2;P33151-2;P33151	I3L1J2;P33151-2;P33151	Cadherin-5	CDH5	tr|I3L1J2|I3L1J2_HUMAN Cadherin-5 OS=Homo sapiens GN=CDH5 PE=1 SV=1;sp|P33151-2|CADH5_HUMAN Isoform 2 of Cadherin-5 OS=Homo sapiens GN=CDH5;sp|P33151|CADH5_HUMAN Cadherin-5 OS=Homo sapiens GN=CDH5 PE=1 SV=5	ENSG00000179776	ENSP00000344115;ENSP00000458878;ENSP00000479381	ENST00000341529;ENST00000563425;ENST00000614547	P33151-1;P33151-2		CDH5			CADH5_HUMAN;I3L1J2_HUMAN			NOG270902	Color2 [A=255, R=169, G=169, B=169]	1	4					adherens junction organization;anatomical structure maturation;biological adhesion;biological regulation;blood vessel maturation;cell adhesion;cell junction assembly;cell junction organization;cell surface receptor linked signaling pathway;cell-cell adhesion;cell-cell junction organization;cellular component assembly;cellular component assembly at cellular level;cellular component organization;ce…	beta-catenin binding;binding;calcium ion binding;cation binding;ion binding;ion channel binding;metal ion binding;protein binding;receptor binding	adherens junction;anchoring junction;cell junction;cell part;cell-cell junction;integral to membrane;intrinsic to membrane;membrane;membrane part;occluding junction;plasma membrane;tight junction	biological adhesion;biological regulation;cell adhesion;cell junction organization;cellular component assembly;cellular component organization;cellular process;developmental maturation;developmental process;response to chemical stimulus;response to stimulus;signal transduction	cell part;membrane;plasma membrane	Cell adhesion molecules (CAMs);Leukocyte transendothelial migration	Cadherin;Cadherin_C	AACTTT_UNKNOWN;ACEVEDO_LIVER_CANCER_UP;ACEVEDO_LIVER_TUMOR_VS_NORMAL_ADJACENT_TISSUE_UP;ACTGTGA,MIR-27A,MIR-27B;ARGGGTTAA_UNKNOWN;BOQUEST_STEM_CELL_DN;CAGNYGKNAAA_UNKNOWN;CALVET_IRINOTECAN_SENSITIVE_VS_REVERTED_DN;CELL_CELL_ADHESION;CELL_FRACTION;chr16q22;CTTTGT_V$LEF1_Q2;CUI_TCF21_TARGETS_2_DN;GCM_CDH5;GCM_FANCC;GCM_HMGA2;GCM_PTPRU;GCM_SUPT4H1;GGGYGTGNY_UNKNOWN;GRAESSMANN_APOPTOSIS_BY_SERUM_DEPR…	Alternativesplicing;Calcium;Celladhesion;Celljunction;Cellmembrane;Cleavageonpairofbasicresidues;Completeproteome;Directproteinsequencing;Glycoprotein;Membrane;Metal-binding;Phosphoprotein;Polymorphism;Proteomicsidentification;Referenceproteome;Repeat;Signal;Transmembrane;Transmembranehelix	PAR-3-VE-cadherin-beta-catenin complex;PAR-6-PAR-3-VE-cadherin complex, endothelial;PAR-6-VE-cadherin complex, endothelial;ZO1-(beta)cadherin-(VE)cadherin-VEGFR2 complex	GO:0001955;GO:0007155;GO:0007156;GO:0007165;GO:0007166;GO:0007167;GO:0007169;GO:0008285;GO:0009987;GO:0010033;GO:0016043;GO:0016337;GO:0021700;GO:0022607;GO:0022610;GO:0032502;GO:0032878;GO:0034329;GO:0034330;GO:0034332;GO:0035924;GO:0042127;GO:0042221;GO:0045216;GO:0048010;GO:0048519;GO:0048523;GO:0050789;GO:0050794;GO:0050896;GO:0051716;GO:0065007;GO:0070848;GO:0070887;GO:0071310;GO:0071363;GO:…	GO:0005102;GO:0005488;GO:0005509;GO:0005515;GO:0008013;GO:0043167;GO:0043169;GO:0044325;GO:0046872	GO:0005886;GO:0005911;GO:0005912;GO:0005923;GO:0016020;GO:0016021;GO:0030054;GO:0031224;GO:0044425;GO:0044464;GO:0070160;GO:0070161	GO:0007155;GO:0007165;GO:0009987;GO:0016043;GO:0021700;GO:0022607;GO:0022610;GO:0032502;GO:0034330;GO:0042221;GO:0050896;GO:0065007	GO:0005886;GO:0016020;GO:0044464	IPR000233;IPR002126;IPR015919;IPR020894;IPR027397;IPR030052	Cadherin;Cadherin_CS;Cadherin_cytoplasmic-dom;Cadherin-like;Catenin_binding_dom;CDH5	ko04514;ko04670	601120	PR00205	CADHERIN	PS00232;PS50268	CADHERIN_1;CADHERIN_2
	0.170305	-0.127158	K7ER74;A0A024R0T9;P02655;V9GYJ8;Q6P163	K7ER74;A0A024R0T9;P02655;V9GYJ8	Apolipoprotein C-II;Proapolipoprotein C-II	APOC4-APOC2;APOC2	tr|K7ER74|K7ER74_HUMAN Protein APOC4-APOC2 OS=Homo sapiens GN=APOC4-APOC2 PE=1 SV=1;tr|A0A024R0T9|A0A024R0T9_HUMAN Apolipoprotein C-II isoform 1 OS=Homo sapiens GN=APOC2 PE=1 SV=1;sp|P02655|APOC2_HUMAN Apolipoprotein C-II OS=Homo sapiens GN=APOC2 PE=1 SV=1	ENSG00000224916;ENSG00000234906	ENSP00000465001;ENSP00000466775;ENSP00000468139;ENSP00000476835	ENST00000585786;ENST00000589057;ENST00000590360;ENST00000591597			APOC2;APOC4-APOC2		1BY6;1I5J;1O8T;1SOH	A0A024R0T9_HUMAN;APOC2_HUMAN;K7ER74_HUMAN;Q6P163_HUMAN;V9GYJ8_HUMAN			NOG25045	Color2 [A=255, R=169, G=169, B=169]	1	4					biological regulation;catabolic process;cellular component organization;cellular component organization or biogenesis;cellular lipid metabolic process;cellular macromolecule metabolic process;cellular metabolic process;cellular process;cellular response to stimulus;chemical homeostasis;cholesterol efflux;cholesterol homeostasis;cholesterol transport;chylomicron remnant clearance;chylomicron remod…	binding;enzyme activator activity;enzyme binding;enzyme inhibitor activity;enzyme regulator activity;identical protein binding;lipase activator activity;lipase inhibitor activity;lipid binding;lipoprotein lipase activator activity;phospholipase activator activity;phospholipase binding;protein binding;protein dimerization activity;protein homodimerization activity	cell part;chylomicron;cytoplasmic part;early endosome;endosome;extracellular membrane-bounded organelle;extracellular organelle;extracellular region;extracellular region part;extracellular space;extracellular vesicular exosome;high-density lipoprotein particle;intermediate-density lipoprotein particle;intracellular membrane-bounded organelle;intracellular organelle;intracellular part;low-density …	biological regulation;catabolic process;cellular component organization;cellular lipid metabolic process;cellular metabolic process;cellular process;detection of stimulus;establishment of localization;homeostatic process;lipid metabolic process;lipid transport;macromolecule metabolic process;metabolic process;multicellular organismal process;primary metabolic process;regulation of transport;respo…	cell part;endosome;extracellular organelle;extracellular region;extracellular space;intracellular membrane-bounded organelle;intracellular organelle;macromolecular complex;organelle;vesicle		APOC4;Apo-CII	AKT_UP_MTOR_DN.V1_UP;BAUS_TFF2_TARGETS_UP;BRIDEAU_IMPRINTED_GENES;CADWELL_ATG16L1_TARGETS_UP;CARBOXYLESTERASE_ACTIVITY;CELLULAR_LIPID_METABOLIC_PROCESS;chr19q13;DELYS_THYROID_CANCER_UP;ENZYME_ACTIVATOR_ACTIVITY;ENZYME_BINDING;ENZYME_REGULATOR_ACTIVITY;ESC_J1_UP_LATE.V1_UP;ESC_V6.5_UP_LATE.V1_UP;GNF2_CEBPA;GNF2_GSTM1;GNF2_HPN;GNF2_HPX;GNF2_LCAT;GNF2_TST;GRADE_COLON_CANCER_UP;GSE11864_UNTREATED_VS_…	3D-structure;Chylomicron;Completeproteome;Directproteinsequencing;Diseasemutation;Glycoprotein;HDL;Hyperlipidemia;LDL;Lipiddegradation;Lipidmetabolism;Lipidtransport;Lipoprotein;Polymorphism;Proteomicsidentification;Referenceproteome;Secreted;Sialicacid;Signal;Transport;VLDL		GO:0001523;GO:0006629;GO:0006720;GO:0006721;GO:0006810;GO:0006869;GO:0007165;GO:0007602;GO:0007603;GO:0008152;GO:0009056;GO:0009314;GO:0009416;GO:0009581;GO:0009582;GO:0009583;GO:0009584;GO:0009605;GO:0009628;GO:0009889;GO:0009891;GO:0009892;GO:0009893;GO:0009894;GO:0009896;GO:0009987;GO:0010517;GO:0010518;GO:0010565;GO:0010896;GO:0010898;GO:0010901;GO:0010902;GO:0010915;GO:0010916;GO:0010984;GO:…	GO:0004857;GO:0005488;GO:0005515;GO:0008047;GO:0008289;GO:0016004;GO:0019899;GO:0030234;GO:0042802;GO:0042803;GO:0043274;GO:0046983;GO:0055102;GO:0060229;GO:0060230	GO:0005576;GO:0005615;GO:0005768;GO:0005769;GO:0031982;GO:0031988;GO:0032991;GO:0032994;GO:0034358;GO:0034361;GO:0034362;GO:0034363;GO:0034364;GO:0034366;GO:0034385;GO:0042627;GO:0043226;GO:0043227;GO:0043229;GO:0043230;GO:0043231;GO:0044421;GO:0044424;GO:0044444;GO:0044464;GO:0065010;GO:0070062	GO:0006629;GO:0006810;GO:0006869;GO:0007165;GO:0008152;GO:0009056;GO:0009605;GO:0009628;GO:0009987;GO:0016043;GO:0032501;GO:0042592;GO:0043170;GO:0044237;GO:0044238;GO:0044255;GO:0044281;GO:0050896;GO:0051049;GO:0051234;GO:0051606;GO:0065007	GO:0005576;GO:0005615;GO:0005768;GO:0031982;GO:0032991;GO:0043226;GO:0043229;GO:0043230;GO:0043231;GO:0044464	IPR008019;IPR023121;IPR028120	APOC4;Apo-CII;ApoC-II_domain		207750;608083
	0.0649818	0.0352187	K7ERG9;P00746	K7ERG9;P00746	Complement factor D	CFD	tr|K7ERG9|K7ERG9_HUMAN Complement factor D OS=Homo sapiens GN=CFD PE=1 SV=1;sp|P00746|CFAD_HUMAN Complement factor D OS=Homo sapiens GN=CFD PE=1 SV=5	ENSG00000197766;ENSG00000274619	ENSP00000332139;ENSP00000468253;ENSP00000478745	ENST00000327726;ENST00000592860;ENST00000617994			CFD		1BIO;1DFP;1DIC;1DST;1DSU;1FDP;1HFD;2XW9;2XWA;2XWB;4CBN;4CBO;4D9R	CFAD_HUMAN;K7ERG9_HUMAN		3.4.21.46	COG5640	Color2 [A=255, R=169, G=169, B=169]	1	4					activation of immune response;biological regulation;blood coagulation;cell activation;cellular process;coagulation;complement activation;complement activation, alternative pathway;defense response;establishment of localization;establishment of localization in cell;exocytosis;hemostasis;humoral immune response;immune effector process;immune response;immune system process;innate immune response;mac…	catalytic activity;endopeptidase activity;hydrolase activity;peptidase activity;peptidase activity, acting on L-amino acid peptides;serine hydrolase activity;serine-type endopeptidase activity;serine-type peptidase activity	cell part;cytoplasmic membrane-bounded vesicle lumen;cytoplasmic part;cytoplasmic vesicle part;extracellular membrane-bounded organelle;extracellular organelle;extracellular region;extracellular region part;extracellular space;extracellular vesicular exosome;intracellular organelle part;intracellular part;membrane-bounded organelle;membrane-bounded vesicle;membrane-enclosed lumen;organelle;organe…	biological regulation;cell activation;cellular process;coagulation;establishment of localization;exocytosis;immune system process;macromolecule metabolic process;metabolic process;multicellular organismal process;primary metabolic process;protein metabolic process;proteolysis;regulation of body fluid levels;response to stimulus;response to stress;secretion;transport;vesicle-mediated transport	cell part;extracellular organelle;extracellular region;extracellular space;organelle;vesicle	Complement and coagulation cascades;Staphylococcus aureus infection	Trypsin	BAKKER_FOXO3_TARGETS_DN;BEGUM_TARGETS_OF_PAX3_FOXO1_FUSION_DN;BENPORATH_CYCLING_GENES;BIOCARTA_COMP_PATHWAY;BOQUEST_STEM_CELL_CULTURED_VS_FRESH_DN;BOQUEST_STEM_CELL_UP;BROWNE_HCMV_INFECTION_2HR_UP;BURTON_ADIPOGENESIS_6;CADWELL_ATG16L1_TARGETS_UP;CASORELLI_ACUTE_PROMYELOCYTIC_LEUKEMIA_UP;CELLULAR_MACROMOLECULE_METABOLIC_PROCESS;CELLULAR_PROTEIN_METABOLIC_PROCESS;CHARAFE_BREAST_CANCER_LUMINAL_VS_BA…	3D-structure;Complementalternatepathway;Completeproteome;Directproteinsequencing;Diseasemutation;Disulfidebond;Hydrolase;Immunity;Innateimmunity;Polymorphism;Protease;Proteomicsidentification;Referenceproteome;Secreted;Serineprotease;Signal;Zymogen		GO:0001775;GO:0002252;GO:0002253;GO:0002376;GO:0002576;GO:0002682;GO:0002684;GO:0006508;GO:0006810;GO:0006887;GO:0006950;GO:0006952;GO:0006955;GO:0006956;GO:0006957;GO:0006959;GO:0007596;GO:0007599;GO:0008152;GO:0009987;GO:0016192;GO:0019538;GO:0030168;GO:0032501;GO:0032940;GO:0043170;GO:0044238;GO:0045087;GO:0046903;GO:0048518;GO:0048583;GO:0048584;GO:0050776;GO:0050778;GO:0050789;GO:0050817;GO:…	GO:0003824;GO:0004175;GO:0004252;GO:0008233;GO:0008236;GO:0016787;GO:0017171;GO:0070011	GO:0005576;GO:0005615;GO:0031093;GO:0031974;GO:0031982;GO:0031983;GO:0031988;GO:0034774;GO:0043226;GO:0043227;GO:0043230;GO:0043233;GO:0044421;GO:0044422;GO:0044424;GO:0044433;GO:0044444;GO:0044446;GO:0044464;GO:0060205;GO:0065010;GO:0070062	GO:0001775;GO:0002376;GO:0006508;GO:0006810;GO:0006887;GO:0006950;GO:0008152;GO:0009987;GO:0016192;GO:0019538;GO:0032501;GO:0043170;GO:0044238;GO:0046903;GO:0050817;GO:0050878;GO:0050896;GO:0051234;GO:0065007	GO:0005576;GO:0005615;GO:0031982;GO:0043226;GO:0043230;GO:0044464	IPR001254;IPR001314;IPR009003;IPR018114	Peptidase_S1;Peptidase_S1_AS;Peptidase_S1A;Trypsin-like_Pept_dom	ko04610;ko05150	134350;613912	PR00722	CHYMOTRYPSIN	PS00134;PS00135;PS50240	TRYPSIN_DOM;TRYPSIN_HIS;TRYPSIN_SER
	0.882254	-0.315423	K7ERI9;P02654;K7EKP1;K7EJI9;K7ELM9;K7EPF9	K7ERI9;P02654	Apolipoprotein C-I;Truncated apolipoprotein C-I	APOC1	tr|K7ERI9|K7ERI9_HUMAN Apolipoprotein C-I (Fragment) OS=Homo sapiens GN=APOC1 PE=1 SV=1;sp|P02654|APOC1_HUMAN Apolipoprotein C-I OS=Homo sapiens GN=APOC1 PE=1 SV=1	ENSG00000130208	ENSP00000465190;ENSP00000465356;ENSP00000465710;ENSP00000466146;ENSP00000467368;ENSP00000468029;ENSP00000468276	ENST00000586638;ENST00000588750;ENST00000588802;ENST00000589078;ENST00000590334;ENST00000592535;ENST00000592885			APOC1		1ALE;1ALF;1IOJ;1OPP	APOC1_HUMAN;K7EJI9_HUMAN;K7EKP1_HUMAN;K7ELM9_HUMAN;K7EPF9_HUMAN;K7ERI9_HUMAN			NOG47204	Color2 [A=255, R=169, G=169, B=169]	1	4					acylglycerol metabolic process;alcohol metabolic process;biological regulation;cellular component assembly;cellular component organization;cellular component organization or biogenesis;cellular lipid metabolic process;cellular macromolecule metabolic process;cellular metabolic process;cellular process;cholesterol efflux;cholesterol metabolic process;cholesterol transport;chylomicron remnant clear…	alcohol binding;amine binding;binding;carboxylic acid binding;cation binding;enzyme activator activity;enzyme inhibitor activity;enzyme regulator activity;fatty acid binding;ion binding;lipase inhibitor activity;lipid binding;monocarboxylic acid binding;phosphatidylcholine binding;phosphatidylcholine-sterol O-acyltransferase activator activity;phospholipase inhibitor activity;phospholipid binding…	cell part;chylomicron;cytoplasmic part;endoplasmic reticulum;extracellular membrane-bounded organelle;extracellular organelle;extracellular region;extracellular region part;extracellular vesicular exosome;high-density lipoprotein particle;intracellular membrane-bounded organelle;intracellular organelle;intracellular part;macromolecular complex;membrane-bounded organelle;membrane-bounded vesicle;o…	alcohol metabolic process;biological regulation;cellular component assembly;cellular component organization;cellular lipid metabolic process;cellular metabolic process;cellular process;establishment of localization;glycerol ether metabolic process;lipid metabolic process;lipid transport;macromolecular complex assembly;macromolecule metabolic process;metabolic process;multicellular organismal proc…	cell part;endoplasmic reticulum;extracellular organelle;extracellular region;intracellular membrane-bounded organelle;intracellular organelle;macromolecular complex;organelle;vesicle		ApoC-I	ADDYA_ERYTHROID_DIFFERENTIATION_BY_HEMIN;AFFAR_YY1_TARGETS_DN;APPEL_IMATINIB_RESPONSE;BLALOCK_ALZHEIMERS_DISEASE_INCIPIENT_UP;BLALOCK_ALZHEIMERS_DISEASE_UP;BOCHKIS_FOXA2_TARGETS;BOQUEST_STEM_CELL_CULTURED_VS_FRESH_UP;BURTON_ADIPOGENESIS_6;CAR_HPX;CASORELLI_ACUTE_PROMYELOCYTIC_LEUKEMIA_DN;chr19q13;CYCLIN_D1_KE_.V1_UP;CYTOPLASM;CYTOPLASMIC_PART;DELYS_THYROID_CANCER_UP;DODD_NASOPHARYNGEAL_CARCINOMA_…	3D-structure;Completeproteome;Directproteinsequencing;Lipidtransport;Polymorphism;Proteomicsidentification;Referenceproteome;Secreted;Signal;Transport;VLDL		GO:0006066;GO:0006629;GO:0006638;GO:0006639;GO:0006641;GO:0006662;GO:0006810;GO:0006869;GO:0008152;GO:0008202;GO:0008203;GO:0009889;GO:0009890;GO:0009892;GO:0009893;GO:0009894;GO:0009895;GO:0009987;GO:0010565;GO:0010872;GO:0010873;GO:0010899;GO:0010900;GO:0010915;GO:0010916;GO:0010984;GO:0010985;GO:0015914;GO:0015918;GO:0016043;GO:0016125;GO:0018904;GO:0019216;GO:0019217;GO:0019218;GO:0019222;GO:…	GO:0004857;GO:0004859;GO:0005488;GO:0005504;GO:0005543;GO:0008047;GO:0008289;GO:0030234;GO:0031210;GO:0031406;GO:0033293;GO:0043167;GO:0043169;GO:0043176;GO:0043178;GO:0050997;GO:0055102;GO:0060228	GO:0005576;GO:0005783;GO:0031982;GO:0031988;GO:0032991;GO:0032994;GO:0034358;GO:0034361;GO:0034364;GO:0034385;GO:0042627;GO:0043226;GO:0043227;GO:0043229;GO:0043230;GO:0043231;GO:0044421;GO:0044424;GO:0044444;GO:0044464;GO:0065010;GO:0070062	GO:0006066;GO:0006629;GO:0006662;GO:0006810;GO:0006869;GO:0008152;GO:0009987;GO:0016043;GO:0022607;GO:0032501;GO:0043170;GO:0044237;GO:0044238;GO:0044255;GO:0044281;GO:0051049;GO:0051234;GO:0065003;GO:0065007	GO:0005576;GO:0005783;GO:0031982;GO:0032991;GO:0043226;GO:0043229;GO:0043230;GO:0043231;GO:0044464	IPR006781	ApoC-I		107710
	1.80888	-0.540929	O00391-2;O00391;A8MXT8	O00391-2;O00391	Sulfhydryl oxidase 1	QSOX1	sp|O00391-2|QSOX1_HUMAN Isoform 2 of Sulfhydryl oxidase 1 OS=Homo sapiens GN=QSOX1;sp|O00391|QSOX1_HUMAN Sulfhydryl oxidase 1 OS=Homo sapiens GN=QSOX1 PE=1 SV=3	ENSG00000116260	ENSP00000356572;ENSP00000356574;ENSP00000375883	ENST00000367600;ENST00000367602;ENST00000392029	O00391-1;O00391-2		QSOX1		3LLI;3LLK;3Q6O;4IJ3	A8MXT8_HUMAN;QSOX1_HUMAN		1.8.3.2	COG0526	Color2 [A=255, R=169, G=169, B=169]	1	4					biological regulation;cell redox homeostasis;cellular homeostasis;cellular macromolecule metabolic process;cellular metabolic process;cellular process;cellular protein metabolic process;homeostatic process;macromolecule metabolic process;metabolic process;negative regulation of autophagy;negative regulation of biological process;negative regulation of catabolic process;negative regulation of cell…	catalytic activity;flavin-linked sulfhydryl oxidase activity;intramolecular oxidoreductase activity;intramolecular oxidoreductase activity, interconverting keto- and enol-groups;intramolecular oxidoreductase activity, transposing S-S bonds;isomerase activity;oxidoreductase activity;oxidoreductase activity, acting on a sulfur group of donors;oxidoreductase activity, acting on a sulfur group of don…	cell part;cytoplasmic part;extracellular membrane-bounded organelle;extracellular organelle;extracellular region part;extracellular space;extracellular vesicular exosome;Golgi apparatus;Golgi apparatus part;integral to Golgi membrane;integral to membrane;integral to organelle membrane;intercellular bridge;intracellular membrane-bounded organelle;intracellular organelle;intracellular organelle par…	biological regulation;cellular homeostasis;cellular metabolic process;cellular process;homeostatic process;macromolecule metabolic process;metabolic process;primary metabolic process;protein folding;protein metabolic process	cell part;extracellular organelle;extracellular space;Golgi apparatus;intracellular membrane-bounded organelle;intracellular organelle;organelle;vesicle		Evr1_Alr;Thioredoxin	ACEVEDO_LIVER_CANCER_WITH_H3K27ME3_UP;ALFANO_MYC_TARGETS;BIOPOLYMER_METABOLIC_PROCESS;BIOPOLYMER_MODIFICATION;BLUM_RESPONSE_TO_SALIRASIB_UP;BOCHKIS_FOXA2_TARGETS;BORCZUK_MALIGNANT_MESOTHELIOMA_UP;BOYAULT_LIVER_CANCER_SUBCLASS_G56_DN;BREDEMEYER_RAG_SIGNALING_VIA_ATM_NOT_VIA_NFKB_UP;BROWN_MYELOID_CELL_DEVELOPMENT_UP;BRUINS_UVC_RESPONSE_VIA_TP53_GROUP_B;BYSTRYKH_HEMATOPOIESIS_STEM_CELL_QTL_TRANS;CAT…	3D-structure;Alternativesplicing;Completeproteome;Disulfidebond;FAD;Flavoprotein;Glycoprotein;Golgiapparatus;Membrane;Oxidoreductase;Polymorphism;Proteomicsidentification;Referenceproteome;Secreted;Signal;Transmembrane;Transmembranehelix		GO:0006457;GO:0008152;GO:0009892;GO:0009894;GO:0009895;GO:0009987;GO:0010506;GO:0010507;GO:0010646;GO:0010648;GO:0016241;GO:0016242;GO:0019222;GO:0019538;GO:0019725;GO:0031323;GO:0031324;GO:0031329;GO:0031330;GO:0032101;GO:0032102;GO:0032104;GO:0032105;GO:0032107;GO:0032108;GO:0042592;GO:0043170;GO:0044237;GO:0044238;GO:0044260;GO:0044267;GO:0045454;GO:0048519;GO:0048523;GO:0048583;GO:0048585;GO:…	GO:0003756;GO:0003824;GO:0016491;GO:0016667;GO:0016670;GO:0016853;GO:0016860;GO:0016862;GO:0016864;GO:0016971;GO:0016972	GO:0005615;GO:0005794;GO:0016021;GO:0030173;GO:0031224;GO:0031228;GO:0031300;GO:0031301;GO:0031982;GO:0031988;GO:0043226;GO:0043227;GO:0043229;GO:0043230;GO:0043231;GO:0044421;GO:0044422;GO:0044424;GO:0044425;GO:0044431;GO:0044444;GO:0044446;GO:0044464;GO:0045171;GO:0065010;GO:0070062	GO:0006457;GO:0008152;GO:0009987;GO:0019538;GO:0019725;GO:0042592;GO:0043170;GO:0044237;GO:0044238;GO:0065007	GO:0005615;GO:0005794;GO:0031982;GO:0043226;GO:0043229;GO:0043230;GO:0043231;GO:0044464	IPR012336;IPR013766;IPR017905	ERV/ALR_sulphydryl_oxidase;Thioredoxin_domain;Thioredoxin-like_fold		603120			PS51324;PS51352	ERV_ALR;THIOREDOXIN_2
	0.699344	-0.361175	O14791-3;O14791;O14791-2;B1AH94;B1AH96	O14791-3;O14791;O14791-2	Apolipoprotein L1	APOL1	sp|O14791-3|APOL1_HUMAN Isoform 3 of Apolipoprotein L1 OS=Homo sapiens GN=APOL1;sp|O14791|APOL1_HUMAN Apolipoprotein L1 OS=Homo sapiens GN=APOL1 PE=1 SV=5;sp|O14791-2|APOL1_HUMAN Isoform 2 of Apolipoprotein L1 OS=Homo sapiens GN=APOL1	ENSG00000100342	ENSP00000317674;ENSP00000380448;ENSP00000380449;ENSP00000388477;ENSP00000391302;ENSP00000404525;ENSP00000411507	ENST00000319136;ENST00000397278;ENST00000397279;ENST00000422706;ENST00000426053;ENST00000427990;ENST00000438034	O14791-1;O14791-2;O14791-3		APOL1			APOL1_HUMAN;B1AH94_HUMAN;B1AH96_HUMAN			NOG125779	Color2 [A=255, R=169, G=169, B=169]	1	4					alcohol metabolic process;anion transport;cell death;cell killing;cellular component organization;cellular component organization or biogenesis;cellular macromolecule metabolic process;cellular membrane organization;cellular metabolic process;cellular process;chloride transport;cholesterol metabolic process;cytolysis;death;defense response;endocytosis;establishment of localization;immune response…	anion channel activity;anion transmembrane transporter activity;binding;channel activity;chloride channel activity;ion channel activity;ion transmembrane transporter activity;lipid binding;passive transmembrane transporter activity;substrate-specific channel activity;substrate-specific transmembrane transporter activity;substrate-specific transporter activity;transmembrane transporter activity;tr…	blood microparticle;cell part;extracellular region;extracellular region part;extracellular space;high-density lipoprotein particle;intrinsic to membrane;macromolecular complex;membrane part;plasma lipoprotein particle;protein-lipid complex;triglyceride-rich lipoprotein particle;very-low-density lipoprotein particle	alcohol metabolic process;cell death;cell killing;cellular component organization;cellular membrane organization;cellular metabolic process;cellular process;death;endocytosis;establishment of localization;immune system process;ion transport;killing of cells of other organism;lipid metabolic process;lipid transport;macromolecule metabolic process;membrane invagination;membrane organization;metabol…	cell part;extracellular region;extracellular space;macromolecular complex		ApoL	BAELDE_DIABETIC_NEPHROPATHY_DN;BOSCO_INTERFERON_INDUCED_ANTIVIRAL_MODULE;BUYTAERT_PHOTODYNAMIC_THERAPY_STRESS_DN;chr22q12;CROONQUIST_IL6_DEPRIVATION_UP;EXTRACELLULAR_REGION;EXTRACELLULAR_REGION_PART;EXTRACELLULAR_SPACE;GOZGIT_ESR1_TARGETS_DN;GSE10325_BCELL_VS_LUPUS_BCELL_DN;GSE10325_CD4_TCELL_VS_LUPUS_CD4_TCELL_DN;GSE10325_MYELOID_VS_LUPUS_MYELOID_DN;GSE12366_GC_BCELL_VS_PLASMA_CELL_DN;GSE13411_P…	Alternativesplicing;Cholesterolmetabolism;Completeproteome;Directproteinsequencing;Diseasemutation;Glycoprotein;HDL;Lipidmetabolism;Lipidtransport;Phosphoprotein;Polymorphism;Proteomicsidentification;Referenceproteome;Secreted;Signal;Steroidmetabolism;Sterolmetabolism;Transport		GO:0001906;GO:0002376;GO:0006066;GO:0006629;GO:0006810;GO:0006811;GO:0006820;GO:0006821;GO:0006869;GO:0006897;GO:0006898;GO:0006950;GO:0006952;GO:0006955;GO:0008152;GO:0008202;GO:0008203;GO:0008219;GO:0009987;GO:0010324;GO:0015698;GO:0016043;GO:0016044;GO:0016125;GO:0016192;GO:0016265;GO:0019835;GO:0031640;GO:0042157;GO:0043170;GO:0044237;GO:0044238;GO:0044260;GO:0044281;GO:0045087;GO:0050896;GO:…	GO:0005215;GO:0005216;GO:0005253;GO:0005254;GO:0005488;GO:0008289;GO:0008509;GO:0015075;GO:0015267;GO:0022803;GO:0022838;GO:0022857;GO:0022891;GO:0022892	GO:0005576;GO:0005615;GO:0031224;GO:0032991;GO:0032994;GO:0034358;GO:0034361;GO:0034364;GO:0034385;GO:0044421;GO:0044425;GO:0044464;GO:0072562	GO:0001906;GO:0002376;GO:0006066;GO:0006629;GO:0006810;GO:0006811;GO:0006869;GO:0006897;GO:0006950;GO:0008152;GO:0008219;GO:0009987;GO:0010324;GO:0016043;GO:0016044;GO:0016192;GO:0016265;GO:0031640;GO:0043170;GO:0044237;GO:0044238;GO:0044281;GO:0050896;GO:0051234;GO:0051704;GO:0061024	GO:0005576;GO:0005615;GO:0032991;GO:0044464	IPR008405	ApoL		603743;612551
	0.538334	0.177809	O75882-3;O75882-2;O75882	O75882-3;O75882-2;O75882	Attractin	ATRN	sp|O75882-3|ATRN_HUMAN Isoform 3 of Attractin OS=Homo sapiens GN=ATRN;sp|O75882-2|ATRN_HUMAN Isoform 2 of Attractin OS=Homo sapiens GN=ATRN;sp|O75882|ATRN_HUMAN Attractin OS=Homo sapiens GN=ATRN PE=1 SV=2	ENSG00000088812	ENSP00000262919;ENSP00000416587	ENST00000262919;ENST00000446916	O75882-1;O75882-2		ATRN			ATRN_HUMAN			NOG242225	Color2 [A=255, R=169, G=169, B=169]	1	4					anatomical structure development;axon ensheathment;biological regulation;cellular process;cerebellum development;defense response;developmental process;ensheathment of neurons;inflammatory response;myelination;pigmentation;regulation of biological process;regulation of growth;regulation of multicellular organism growth;regulation of multicellular organismal process;response to chemical stimulus;r…	binding;carbohydrate binding;receptor activity	cell part;cytoplasm;extracellular membrane-bounded organelle;extracellular organelle;extracellular region part;extracellular space;extracellular vesicular exosome;integral to membrane;integral to plasma membrane;intracellular part;intrinsic to membrane;intrinsic to plasma membrane;membrane;membrane part;membrane-bounded organelle;membrane-bounded vesicle;organelle;plasma membrane;plasma membrane …	anatomical structure development;biological regulation;cellular process;developmental process;pigmentation;response to chemical stimulus;response to oxidative stress;response to stimulus;response to stress	cell part;cytoplasm;extracellular organelle;extracellular space;membrane;organelle;plasma membrane;vesicle		CUB;Kelch_1;Lectin_C;PSI	ACEVEDO_LIVER_TUMOR_VS_NORMAL_ADJACENT_TISSUE_UP;BLALOCK_ALZHEIMERS_DISEASE_DN;BOYAULT_LIVER_CANCER_SUBCLASS_G12_UP;BROWNE_HCMV_INFECTION_10HR_UP;BROWNE_HCMV_INFECTION_16HR_UP;BROWNE_HCMV_INFECTION_20HR_UP;BUYTAERT_PHOTODYNAMIC_THERAPY_STRESS_DN;CAGCCTC,MIR-485-5P;chr20p13;CTCTGGA,MIR-520A,MIR-525;CTTGTAT,MIR-381;DACOSTA_UV_RESPONSE_VIA_ERCC3_DN;DACOSTA_UV_RESPONSE_VIA_ERCC3_TTD_DN;DACOSTA_UV_RES…	Alternativesplicing;Cellmembrane;Completeproteome;Directproteinsequencing;Disulfidebond;EGF-likedomain;Glycoprotein;Inflammatoryresponse;Kelchrepeat;LamininEGF-likedomain;Lectin;Membrane;Polymorphism;Receptor;Referenceproteome;Repeat;Secreted;Signal;Transmembrane;Transmembranehelix		GO:0006950;GO:0006952;GO:0006954;GO:0006979;GO:0007272;GO:0008366;GO:0009611;GO:0009987;GO:0021549;GO:0032502;GO:0040008;GO:0040014;GO:0042221;GO:0042552;GO:0043473;GO:0048856;GO:0050789;GO:0050896;GO:0051239;GO:0065007	GO:0004872;GO:0005488;GO:0030246	GO:0005615;GO:0005737;GO:0005886;GO:0005887;GO:0016020;GO:0016021;GO:0031224;GO:0031226;GO:0031982;GO:0031988;GO:0043226;GO:0043227;GO:0043230;GO:0044421;GO:0044424;GO:0044425;GO:0044459;GO:0044464;GO:0065010;GO:0070062	GO:0006950;GO:0006979;GO:0009987;GO:0032502;GO:0042221;GO:0043473;GO:0048856;GO:0050896;GO:0065007	GO:0005615;GO:0005737;GO:0005886;GO:0016020;GO:0031982;GO:0043226;GO:0043230;GO:0044464	IPR000742;IPR000859;IPR001304;IPR002049;IPR002165;IPR006652;IPR011043;IPR013032;IPR015915;IPR016186;IPR016187;IPR016201	C-type_lectin;C-type_lectin_fold;C-type_lectin-like;CUB_dom;EGF_laminin;EGF-like_CS;EG-like_dom;Gal_Oxase/kelch_b-propeller;Kelch_1;Kelch-typ_b-propeller;Plexin_repeat;Plexin-like_fold		603130			PS00022;PS01180;PS01186;PS01248;PS50026;PS50027;PS50041	C_TYPE_LECTIN_2;CUB;EGF_1;EGF_2;EGF_3;EGF_LAM_1;EGF_LAM_2
	0.345025	0.183531	O95445	O95445	Apolipoprotein M	APOM	sp|O95445|APOM_HUMAN Apolipoprotein M OS=Homo sapiens GN=APOM PE=1 SV=2	ENSG00000204444;ENSG00000206409;ENSG00000224290;ENSG00000226215;ENSG00000227567;ENSG00000231974;ENSG00000235754	ENSP00000365081;ENSP00000365085;ENSP00000372930;ENSP00000383021;ENSP00000389591;ENSP00000392021;ENSP00000393581;ENSP00000394610;ENSP00000398944;ENSP00000401684;ENSP00000403062;ENSP00000405730;ENSP00000413446;ENSP00000416335	ENST00000375916;ENST00000375920;ENST00000383438;ENST00000400157;ENST00000416324;ENST00000422771;ENST00000425177;ENST00000426800;ENST00000430282;ENST00000432598;ENST00000436931;ENST00000439902;ENST00000441436;ENST00000443975	O95445-1;O95445-2		APOM		2WEW;2WEX;2YG2	APOM_HUMAN			NOG40194	Color2 [A=255, R=169, G=169, B=169]	1	4					biological regulation;cellular component assembly;cellular component organization;cellular component organization or biogenesis;cellular lipid metabolic process;cellular macromolecule metabolic process;cellular metabolic process;cellular process;cellular response to stimulus;chemical homeostasis;cholesterol efflux;cholesterol homeostasis;cholesterol transport;detection of abiotic stimulus;detecti…	antioxidant activity;binding;lipid binding;lipid transporter activity;phospholipid binding;substrate-specific transporter activity;transporter activity	cell part;discoidal high-density lipoprotein particle;extracellular membrane-bounded organelle;extracellular organelle;extracellular region;extracellular region part;extracellular vesicular exosome;high-density lipoprotein particle;integral to membrane;integral to plasma membrane;intrinsic to membrane;intrinsic to plasma membrane;low-density lipoprotein particle;macromolecular complex;membrane pa…	biological regulation;cellular component assembly;cellular component organization;cellular lipid metabolic process;cellular metabolic process;cellular process;detection of stimulus;establishment of localization;homeostatic process;lipid metabolic process;lipid transport;macromolecular complex assembly;macromolecule metabolic process;metabolic process;multicellular organismal process;primary metab…	cell part;extracellular organelle;extracellular region;macromolecular complex;organelle;vesicle		ApoM	ACEVEDO_NORMAL_TISSUE_ADJACENT_TO_LIVER_TUMOR_UP;BENPORATH_NANOG_TARGETS;BROWNE_HCMV_INFECTION_30MIN_UP;BROWNE_HCMV_INFECTION_48HR_UP;BRUINS_UVC_RESPONSE_VIA_TP53_GROUP_A;CAR_IGFBP1;CELLULAR_LIPID_METABOLIC_PROCESS;CERVERA_SDHB_TARGETS_2;chr6p21;ESC_J1_UP_LATE.V1_UP;ESC_V6.5_UP_LATE.V1_UP;FLECHNER_BIOPSY_KIDNEY_TRANSPLANT_REJECTED_VS_OK_DN;GAZDA_DIAMOND_BLACKFAN_ANEMIA_ERYTHROID_DN;GENERATION_OF_…	3D-structure;Alternativesplicing;Completeproteome;Directproteinsequencing;Disulfidebond;Glycoprotein;HDL;Lipidtransport;Referenceproteome;Secreted;Signal;Transport		GO:0001523;GO:0006629;GO:0006720;GO:0006721;GO:0006810;GO:0006869;GO:0007165;GO:0007602;GO:0007603;GO:0008152;GO:0009314;GO:0009416;GO:0009581;GO:0009582;GO:0009583;GO:0009584;GO:0009605;GO:0009628;GO:0009743;GO:0009746;GO:0009749;GO:0009892;GO:0009987;GO:0010033;GO:0010605;GO:0015918;GO:0016043;GO:0016101;GO:0019222;GO:0022607;GO:0030301;GO:0031323;GO:0031324;GO:0032268;GO:0032269;GO:0032501;GO:…	GO:0005215;GO:0005319;GO:0005488;GO:0005543;GO:0008289;GO:0016209;GO:0022892	GO:0005576;GO:0005887;GO:0016021;GO:0031224;GO:0031226;GO:0031982;GO:0031988;GO:0032991;GO:0032994;GO:0034358;GO:0034361;GO:0034362;GO:0034364;GO:0034365;GO:0034366;GO:0034385;GO:0043226;GO:0043227;GO:0043230;GO:0044421;GO:0044425;GO:0044459;GO:0044464;GO:0065010;GO:0070062	GO:0006629;GO:0006810;GO:0006869;GO:0007165;GO:0008152;GO:0009605;GO:0009628;GO:0009987;GO:0016043;GO:0022607;GO:0032501;GO:0042221;GO:0042592;GO:0043170;GO:0044237;GO:0044238;GO:0044255;GO:0050896;GO:0051234;GO:0051606;GO:0065003;GO:0065007	GO:0005576;GO:0031982;GO:0032991;GO:0043226;GO:0043230;GO:0044464	IPR011038;IPR022734	ApoM;Calycin-like		606907
	1.26939	0.447401	P00450;H7C5N5	P00450	Ceruloplasmin	CP	sp|P00450|CERU_HUMAN Ceruloplasmin OS=Homo sapiens GN=CP PE=1 SV=1	ENSG00000047457	ENSP00000264613;ENSP00000420367	ENST00000264613;ENST00000479771			CP		1KCW;2J5W;4EJX;4ENZ	CERU_HUMAN;H7C5N5_HUMAN		1.16.3.1	NOG276067	Color2 [A=255, R=169, G=169, B=169]	1	4					biological regulation;cation homeostasis;cation transport;cellular cation homeostasis;cellular chemical homeostasis;cellular homeostasis;cellular ion homeostasis;cellular iron ion homeostasis;cellular metal ion homeostasis;cellular process;chemical homeostasis;copper ion transport;establishment of localization;homeostatic process;ion homeostasis;ion transport;iron ion homeostasis;metal ion homeos…	binding;catalytic activity;cation binding;chaperone binding;copper ion binding;ferroxidase activity;ion binding;metal ion binding;oxidoreductase activity;oxidoreductase activity, oxidizing metal ions;oxidoreductase activity, oxidizing metal ions, oxygen as acceptor;protein binding;transition metal ion binding	blood microparticle;cell part;cytoplasmic part;extracellular membrane-bounded organelle;extracellular organelle;extracellular region;extracellular region part;extracellular space;extracellular vesicular exosome;intracellular organelle part;intracellular part;lysosomal membrane;membrane;membrane-bounded organelle;membrane-bounded vesicle;organelle;organelle membrane;organelle part;vacuolar membran…	biological regulation;cellular homeostasis;cellular ion homeostasis;cellular process;establishment of localization;homeostatic process;ion transport;transmembrane transport;transport	cell part;extracellular organelle;extracellular region;extracellular space;membrane;organelle;vesicle	Porphyrin and chlorophyll metabolism	Cu-oxidase;Cu-oxidase_2;Cu-oxidase_3	AACTTT_UNKNOWN;ACEVEDO_FGFR1_TARGETS_IN_PROSTATE_CANCER_MODEL_UP;BERENJENO_ROCK_SIGNALING_NOT_VIA_RHOA_UP;BLALOCK_ALZHEIMERS_DISEASE_UP;BONOME_OVARIAN_CANCER_SURVIVAL_OPTIMAL_DEBULKING;BOYLAN_MULTIPLE_MYELOMA_C_D_DN;BOYLAN_MULTIPLE_MYELOMA_PCA1_UP;BYSTRYKH_HEMATOPOIESIS_STEM_CELL_QTL_TRANS;CAHOY_ASTROGLIAL;CAIRO_HEPATOBLASTOMA_DN;CATION_HOMEOSTASIS;CELLULAR_CATION_HOMEOSTASIS;CELLULAR_HOMEOSTASIS…	3D-structure;Completeproteome;Copper;Coppertransport;Directproteinsequencing;Disulfidebond;Glycoprotein;Iontransport;Metal-binding;Oxidoreductase;Polymorphism;Proteomicsidentification;Referenceproteome;Repeat;Secreted;Signal;Transport		GO:0000041;GO:0006810;GO:0006811;GO:0006812;GO:0006825;GO:0006873;GO:0006875;GO:0006879;GO:0009987;GO:0019725;GO:0030001;GO:0030003;GO:0042592;GO:0048878;GO:0050801;GO:0051234;GO:0055065;GO:0055072;GO:0055080;GO:0055082;GO:0055085;GO:0065007;GO:0065008	GO:0003824;GO:0004322;GO:0005488;GO:0005507;GO:0005515;GO:0016491;GO:0016722;GO:0016724;GO:0043167;GO:0043169;GO:0046872;GO:0046914;GO:0051087	GO:0005576;GO:0005615;GO:0005765;GO:0005774;GO:0016020;GO:0031090;GO:0031982;GO:0031988;GO:0043226;GO:0043227;GO:0043230;GO:0044421;GO:0044422;GO:0044424;GO:0044437;GO:0044444;GO:0044446;GO:0044464;GO:0065010;GO:0070062;GO:0072562	GO:0006810;GO:0006811;GO:0006873;GO:0009987;GO:0019725;GO:0042592;GO:0051234;GO:0055085;GO:0065007	GO:0005576;GO:0005615;GO:0016020;GO:0031982;GO:0043226;GO:0043230;GO:0044464	IPR001117;IPR002355;IPR008972;IPR011706;IPR011707;IPR027150	CP;Cu_oxidase_Cu_BS;Cu-oxidase;Cu-oxidase_2;Cu-oxidase_3;Cupredoxin	ko00860	117700;604290			PS00079;PS00080	MULTICOPPER_OXIDASE1;MULTICOPPER_OXIDASE2
	0.269469	0.0605699	P00734;E9PIT3;C9JV37	P00734;E9PIT3	Prothrombin;Activation peptide fragment 1;Activation peptide fragment 2;Thrombin light chain;Thrombin heavy chain	F2	sp|P00734|THRB_HUMAN Prothrombin OS=Homo sapiens GN=F2 PE=1 SV=2;tr|E9PIT3|E9PIT3_HUMAN Prothrombin OS=Homo sapiens GN=F2 PE=1 SV=1	ENSG00000180210	ENSP00000308541;ENSP00000387413;ENSP00000433907	ENST00000311907;ENST00000442468;ENST00000530231			F2		1A2C;1A3B;1A3E;1A46;1A4W;1A5G;1A61;1ABI;1ABJ;1AD8;1AE8;1AFE;1AHT;1AI8;1AIX;1AWF;1AWH;1AY6;1B5G;1B7X;1BA8;1BB0;1BCU;1BHX;1BMM;1BMN;1BTH;1C1U;1C1V;1C1W;1C4U;1C4V;1C4Y;1C5L;1C5N;1C5O;1CA8;1D3D;1D3P;1D3Q;1D3T;1D4P;1D6W;1D9I;1DE7;1DIT;1DM4;1DOJ;1DWB;1DWC;1DWD;1DWE;1DX5;1E0F;1EB1;1EOJ;1EOL;1FPC;1FPH;1G30;1G32;1G37;1GHV;1GHW;1GHX;1GHY;1GJ4;1GJ5;1H8D;1H8I;1HAG;1HAH;1HAI;1HAO;1HAP;1HBT;1HDT;1HGT;1HLT;1HUT…	C9JV37_HUMAN;E9PIT3_HUMAN;THRB_HUMAN		3.4.21.5	COG5640	Color2 [A=255, R=169, G=169, B=169]	1	4					acute inflammatory response;acute-phase response;biological regulation;blood coagulation;blood coagulation, intrinsic pathway;calcium ion homeostasis;cation homeostasis;cell activation;cell migration;cell motility;cell surface receptor linked signaling pathway;cellular calcium ion homeostasis;cellular cation homeostasis;cellular chemical homeostasis;cellular component movement;cellular divalent i…	binding;calcium ion binding;catalytic activity;cation binding;endopeptidase activity;growth factor activity;hydrolase activity;ion binding;metal ion binding;molecular transducer activity;peptidase activity;peptidase activity, acting on L-amino acid peptides;protein binding;receptor activity;receptor binding;serine hydrolase activity;serine-type endopeptidase activity;serine-type peptidase activit…	blood microparticle;cell part;cytoplasmic part;endoplasmic reticulum lumen;endoplasmic reticulum part;extracellular membrane-bounded organelle;extracellular organelle;extracellular region;extracellular region part;extracellular space;extracellular vesicular exosome;Golgi apparatus part;Golgi lumen;intracellular organelle lumen;intracellular organelle part;intracellular part;membrane;membrane-boun…	biological regulation;cell activation;cell motility;cellular component movement;cellular homeostasis;cellular ion homeostasis;cellular metabolic process;cellular process;coagulation;developmental process;homeostatic process;immune system process;locomotion;macromolecule metabolic process;macromolecule modification;metabolic process;multicellular organismal development;multicellular organismal pro…	cell part;extracellular organelle;extracellular region;extracellular space;membrane;organelle;plasma membrane;vesicle	Complement and coagulation cascades;Neuroactive ligand-receptor interaction;Regulation of actin cytoskeleton	Gla;Kringle;Thrombin_light;Trypsin	APOPTOSIS_GO;APOPTOTIC_PROGRAM;BIOCARTA_AMI_PATHWAY;BIOCARTA_BIOPEPTIDES_PATHWAY;BIOCARTA_EXTRINSIC_PATHWAY;BIOCARTA_FIBRINOLYSIS_PATHWAY;BIOCARTA_INTRINSIC_PATHWAY;BIOCARTA_NFAT_PATHWAY;BIOCARTA_PAR1_PATHWAY;BIOCARTA_PLATELETAPP_PATHWAY;BIOCARTA_SPPA_PATHWAY;BIOPOLYMER_METABOLIC_PROCESS;BIOPOLYMER_MODIFICATION;BLOOD_COAGULATION;CAIRO_LIVER_DEVELOPMENT_DN;CAR_HPX;CAR_IGFBP1;CASPASE_ACTIVATION;CEL…	3D-structure;Acutephase;Bloodcoagulation;Calcium;Cleavageonpairofbasicresidues;Completeproteome;Directproteinsequencing;Diseasemutation;Disulfidebond;Gamma-carboxyglutamicacid;Glycoprotein;Hemostasis;Hydrolase;Kringle;Pharmaceutical;Polymorphism;Protease;Proteomicsidentification;Referenceproteome;Repeat;Secreted;Serineprotease;Signal;Thrombophilia;Zymogen		GO:0001558;GO:0001775;GO:0001932;GO:0001934;GO:0002376;GO:0002526;GO:0006464;GO:0006508;GO:0006873;GO:0006874;GO:0006875;GO:0006928;GO:0006950;GO:0006952;GO:0006953;GO:0006954;GO:0007165;GO:0007166;GO:0007275;GO:0007596;GO:0007597;GO:0007599;GO:0008152;GO:0008284;GO:0008360;GO:0009611;GO:0009889;GO:0009891;GO:0009892;GO:0009893;GO:0009966;GO:0009967;GO:0009987;GO:0010468;GO:0010522;GO:0010524;GO:…	GO:0003824;GO:0004175;GO:0004252;GO:0004871;GO:0004872;GO:0005102;GO:0005488;GO:0005509;GO:0005515;GO:0008083;GO:0008233;GO:0008236;GO:0016787;GO:0017171;GO:0038023;GO:0043167;GO:0043169;GO:0046872;GO:0060089;GO:0070011;GO:0070053	GO:0005576;GO:0005615;GO:0005788;GO:0005796;GO:0005886;GO:0016020;GO:0031974;GO:0031982;GO:0031988;GO:0043226;GO:0043227;GO:0043230;GO:0043233;GO:0044421;GO:0044422;GO:0044424;GO:0044431;GO:0044432;GO:0044444;GO:0044446;GO:0044464;GO:0065010;GO:0070013;GO:0070062;GO:0072562	GO:0001775;GO:0002376;GO:0006464;GO:0006508;GO:0006873;GO:0006928;GO:0006950;GO:0007165;GO:0007275;GO:0008152;GO:0009987;GO:0018193;GO:0019538;GO:0019725;GO:0031399;GO:0032501;GO:0032502;GO:0040011;GO:0042592;GO:0043170;GO:0043412;GO:0044237;GO:0044238;GO:0048870;GO:0050817;GO:0050878;GO:0050896;GO:0051049;GO:0065007	GO:0005576;GO:0005615;GO:0005886;GO:0016020;GO:0031982;GO:0043226;GO:0043230;GO:0044464	IPR000001;IPR000294;IPR001254;IPR001314;IPR003966;IPR009003;IPR013806;IPR017857;IPR018056;IPR018114;IPR018992	Coagulation_fac_subgr_Gla_dom;GLA_domain;Kringle;Kringle_CS;Kringle-like;Peptidase_S1;Peptidase_S1_AS;Peptidase_S1A;Prothrombin/thrombin;Thrombin_light_chain;Trypsin-like_Pept_dom	ko04080;ko04610;ko04810	176930;188050;601367;613679;614390	PR00001;PR00722;PR01505	CHYMOTRYPSIN;GLABLOOD;PROTHROMBIN	PS00011;PS00021;PS00134;PS00135;PS50070;PS50240;PS50998	GLA_1;GLA_2;KRINGLE_1;KRINGLE_2;TRYPSIN_DOM;TRYPSIN_HIS;TRYPSIN_SER
	0.252255	0.085606	P00738;J3QR68;H0Y300;J3QLC9;A0A0C4DGL8;P00738-2;A0A087WU08;H3BS21;J3KRH2;J3KSV1;J3QQI8;H3BMJ7	P00738;J3QR68;H0Y300;J3QLC9;A0A0C4DGL8;P00738-2;A0A087WU08	Haptoglobin;Haptoglobin alpha chain;Haptoglobin beta chain	HP	sp|P00738|HPT_HUMAN Haptoglobin OS=Homo sapiens GN=HP PE=1 SV=1;tr|J3QR68|J3QR68_HUMAN Haptoglobin (Fragment) OS=Homo sapiens GN=HP PE=1 SV=1;tr|H0Y300|H0Y300_HUMAN Haptoglobin OS=Homo sapiens GN=HP PE=1 SV=4;tr|J3QLC9|J3QLC9_HUMAN Haptoglobin (Fragment) O	ENSG00000257017	ENSP00000228226;ENSP00000348170;ENSP00000350406;ENSP00000381199;ENSP00000454413;ENSP00000454966;ENSP00000456503;ENSP00000457629;ENSP00000461999;ENSP00000462662;ENSP00000463491;ENSP00000463755;ENSP00000464070;ENSP00000478279	ENST00000228226;ENST00000355906;ENST00000357763;ENST00000398131;ENST00000562526;ENST00000564499;ENST00000565574;ENST00000567185;ENST00000567612;ENST00000568417;ENST00000569639;ENST00000570083;ENST00000576168;ENST00000613898	P00738-1;P00738-2		HP		4WJG;4X0I;4X0L	A0A087WU08_HUMAN;A0A0C4DGL8_HUMAN;H0Y300_HUMAN;H3BMJ7_HUMAN;H3BS21_HUMAN;HPT_HUMAN;J3KRH2_HUMAN;J3KSV1_HUMAN;J3QLC9_HUMAN;J3QQI8_HUMAN;J3QR68_HUMAN			NOG246387	Color2 [A=255, R=169, G=169, B=169]	1	4					acute inflammatory response;acute-phase response;biological regulation;cellular component organization;cellular component organization or biogenesis;cellular membrane organization;cellular process;defense response;defense response to bacterium;endocytosis;establishment of localization;immune system process;inflammatory response;membrane invagination;membrane organization;multi-organism process;ne…	antioxidant activity;binding;catalytic activity;endopeptidase activity;hemoglobin binding;hydrolase activity;peptidase activity;peptidase activity, acting on L-amino acid peptides;protein binding;serine hydrolase activity;serine-type endopeptidase activity;serine-type peptidase activity	blood microparticle;cell part;cytoplasmic membrane-bounded vesicle lumen;cytoplasmic part;cytoplasmic vesicle part;endocytic vesicle lumen;extracellular membrane-bounded organelle;extracellular organelle;extracellular region;extracellular region part;extracellular space;extracellular vesicular exosome;haptoglobin-hemoglobin complex;intracellular organelle part;intracellular part;macromolecular co…	biological regulation;cellular component organization;cellular membrane organization;cellular process;endocytosis;establishment of localization;immune system process;membrane invagination;membrane organization;multi-organism process;response to biotic stimulus;response to chemical stimulus;response to oxidative stress;response to stimulus;response to stress;transport;vesicle-mediated transport	cell part;extracellular organelle;extracellular region;extracellular space;macromolecular complex;organelle;protein complex;vesicle		Trypsin	BIDUS_METASTASIS_DN;BOGNI_TREATMENT_RELATED_MYELOID_LEUKEMIA_UP;BOYLAN_MULTIPLE_MYELOMA_C_D_DN;BOYLAN_MULTIPLE_MYELOMA_PCA1_UP;BURTON_ADIPOGENESIS_6;BYSTRYKH_HEMATOPOIESIS_STEM_CELL_AND_BRAIN_QTL_TRANS;CADWELL_ATG16L1_TARGETS_UP;CAIRO_HEPATOBLASTOMA_DN;CAIRO_LIVER_DEVELOPMENT_DN;CAR_HPX;chr16q22;CHYLA_CBFA2T3_TARGETS_UP;DEFENSE_RESPONSE;DELYS_THYROID_CANCER_UP;FEVR_CTNNB1_TARGETS_UP;FOSTER_TOLERA…	3D-structure;Acutephase;Alternativesplicing;Antibiotic;Antimicrobial;Antioxidant;Completeproteome;Directproteinsequencing;Diseasemutation;Disulfidebond;Glycoprotein;Hemoglobin-binding;Immunity;Polymorphism;Proteomicsidentification;Referenceproteome;Repeat;Secreted;Serineproteasehomolog;Signal;Sushi		GO:0000302;GO:0002376;GO:0002526;GO:0006810;GO:0006897;GO:0006898;GO:0006950;GO:0006952;GO:0006953;GO:0006954;GO:0006979;GO:0009607;GO:0009611;GO:0009617;GO:0009892;GO:0009894;GO:0009895;GO:0009987;GO:0010035;GO:0010310;GO:0010324;GO:0010727;GO:0010941;GO:0010942;GO:0016043;GO:0016044;GO:0016192;GO:0019222;GO:0031323;GO:0031324;GO:0031329;GO:0031330;GO:0042221;GO:0042542;GO:0042742;GO:0043086;GO:…	GO:0003824;GO:0004175;GO:0004252;GO:0005488;GO:0005515;GO:0008233;GO:0008236;GO:0016209;GO:0016787;GO:0017171;GO:0030492;GO:0070011	GO:0005576;GO:0005615;GO:0031838;GO:0031974;GO:0031982;GO:0031983;GO:0031988;GO:0032991;GO:0043226;GO:0043227;GO:0043230;GO:0043233;GO:0043234;GO:0044421;GO:0044422;GO:0044424;GO:0044433;GO:0044444;GO:0044446;GO:0044464;GO:0060205;GO:0065010;GO:0070062;GO:0071682;GO:0072562	GO:0002376;GO:0006810;GO:0006897;GO:0006950;GO:0006979;GO:0009607;GO:0009987;GO:0010324;GO:0016043;GO:0016044;GO:0016192;GO:0042221;GO:0050896;GO:0051234;GO:0051704;GO:0061024;GO:0065007	GO:0005576;GO:0005615;GO:0031982;GO:0032991;GO:0043226;GO:0043230;GO:0043234;GO:0044464	IPR000436;IPR001254;IPR001314;IPR008292;IPR009003	Haptoglobin;Peptidase_S1;Peptidase_S1A;Sushi_SCR_CCP_dom;Trypsin-like_Pept_dom		140100;614081	PR00722	CHYMOTRYPSIN	PS50240;PS50923	SUSHI;TRYPSIN_DOM
	0.0133339	-0.0054869	P00740;P00740-2	P00740;P00740-2	Coagulation factor IX;Coagulation factor IXa light chain;Coagulation factor IXa heavy chain	F9	sp|P00740|FA9_HUMAN Coagulation factor IX OS=Homo sapiens GN=F9 PE=1 SV=2;sp|P00740-2|FA9_HUMAN Isoform 2 of Coagulation factor IX OS=Homo sapiens GN=F9	ENSG00000101981	ENSP00000218099;ENSP00000377650	ENST00000218099;ENST00000394090	P00740-1;P00740-2		F9		1CFH;1CFI;1EDM;1IXA;1MGX;1NL0;1RFN;2WPH;2WPI;2WPJ;2WPK;2WPL;2WPM;3KCG;3LC3;3LC5	FA9_HUMAN		3.4.21.22	COG5640	Color2 [A=255, R=169, G=169, B=169]	1	4					biological regulation;blood coagulation;blood coagulation, extrinsic pathway;blood coagulation, intrinsic pathway;cellular macromolecule metabolic process;cellular metabolic process;cellular process;cellular protein metabolic process;coagulation;hemostasis;macromolecule metabolic process;macromolecule modification;metabolic process;multicellular organismal process;peptidyl-amino acid modification…	binding;calcium ion binding;catalytic activity;cation binding;endopeptidase activity;hydrolase activity;ion binding;metal ion binding;peptidase activity;peptidase activity, acting on L-amino acid peptides;serine hydrolase activity;serine-type endopeptidase activity;serine-type peptidase activity	cell part;cytoplasmic part;endoplasmic reticulum lumen;endoplasmic reticulum part;extracellular membrane-bounded organelle;extracellular organelle;extracellular region;extracellular region part;extracellular space;extracellular vesicular exosome;Golgi apparatus part;Golgi lumen;intracellular organelle lumen;intracellular organelle part;intracellular part;membrane;membrane-bounded organelle;membra…	biological regulation;cellular metabolic process;cellular process;coagulation;macromolecule metabolic process;macromolecule modification;metabolic process;multicellular organismal process;peptidyl-amino acid modification;primary metabolic process;protein maturation;protein metabolic process;protein modification process;proteolysis;regulation of body fluid levels;response to stimulus	cell part;extracellular organelle;extracellular region;extracellular space;membrane;organelle;plasma membrane;vesicle	Complement and coagulation cascades	EGF;Gla;Trypsin	ACEVEDO_LIVER_CANCER_DN;ACEVEDO_LIVER_TUMOR_VS_NORMAL_ADJACENT_TISSUE_DN;ATF2_S_UP.V1_UP;BIOCARTA_INTRINSIC_PATHWAY;BIOCARTA_PLATELETAPP_PATHWAY;BLOOD_COAGULATION;BROWN_MYELOID_CELL_DEVELOPMENT_DN;CAIRO_HEPATOBLASTOMA_DN;CAR_HPX;CAR_IGFBP1;chrxq26;COAGULATION;ENDOPEPTIDASE_ACTIVITY;GSE15930_NAIVE_VS_24H_IN_VITRO_STIM_CD8_TCELL_UP;GSE15930_NAIVE_VS_24H_IN_VITRO_STIM_IL12_CD8_TCELL_UP;GSE15930_NAIV…	3D-structure;Alternativesplicing;Bloodcoagulation;Calcium;Cleavageonpairofbasicresidues;Completeproteome;Directproteinsequencing;Diseasemutation;Disulfidebond;EGF-likedomain;Gamma-carboxyglutamicacid;Glycoprotein;Hemophilia;Hemostasis;Hydrolase;Hydroxylation;Magnesium;Metal-binding;Pharmaceutical;Phosphoprotein;Polymorphism;Protease;Referenceproteome;Repeat;Secreted;Serineprotease;Signal;Sulfatio…		GO:0006464;GO:0006508;GO:0007596;GO:0007597;GO:0007598;GO:0007599;GO:0008152;GO:0009987;GO:0016485;GO:0017187;GO:0018193;GO:0018200;GO:0018214;GO:0019538;GO:0031638;GO:0032501;GO:0043170;GO:0043412;GO:0043687;GO:0044237;GO:0044238;GO:0044260;GO:0044267;GO:0050817;GO:0050878;GO:0050896;GO:0051604;GO:0065007;GO:0065008;GO:0072376	GO:0003824;GO:0004175;GO:0004252;GO:0005488;GO:0005509;GO:0008233;GO:0008236;GO:0016787;GO:0017171;GO:0043167;GO:0043169;GO:0046872;GO:0070011	GO:0005576;GO:0005615;GO:0005788;GO:0005796;GO:0005886;GO:0016020;GO:0031974;GO:0031982;GO:0031988;GO:0043226;GO:0043227;GO:0043230;GO:0043233;GO:0044421;GO:0044422;GO:0044424;GO:0044431;GO:0044432;GO:0044444;GO:0044446;GO:0044464;GO:0065010;GO:0070013;GO:0070062	GO:0006464;GO:0006508;GO:0008152;GO:0009987;GO:0018193;GO:0019538;GO:0032501;GO:0043170;GO:0043412;GO:0044237;GO:0044238;GO:0050817;GO:0050878;GO:0050896;GO:0051604;GO:0065007	GO:0005576;GO:0005615;GO:0005886;GO:0016020;GO:0031982;GO:0043226;GO:0043230;GO:0044464	IPR000152;IPR000294;IPR000742;IPR001254;IPR001314;IPR001881;IPR009003;IPR012224;IPR013032;IPR017857;IPR018097;IPR018114	Coagulation_fac_subgr_Gla_dom;EGF_Ca-bd_CS;EGF-like_Ca-bd_dom;EGF-like_CS;EGF-type_Asp/Asn_hydroxyl_site;EG-like_dom;GLA_domain;Pept_S1A_FX;Peptidase_S1;Peptidase_S1_AS;Peptidase_S1A;Trypsin-like_Pept_dom	ko04610	300746;300807;306900	PR00001;PR00722	CHYMOTRYPSIN;GLABLOOD	PS00010;PS00011;PS00022;PS00134;PS00135;PS01186;PS01187;PS50026;PS50240;PS50998	ASX_HYDROXYL;EGF_1;EGF_2;EGF_3;EGF_CA;GLA_1;GLA_2;TRYPSIN_DOM;TRYPSIN_HIS;TRYPSIN_SER
[truncated: 119 more rows]
[truncated: 80 more columns]

## Sheet: Proteomics low vs. high
Significant	-LOG(P-value)	Difference	Protein IDs	Majority protein IDs	Protein names	Gene names	Fasta headers	ENSG	ENSP	ENST	Isoform ID	Flybase	Gene name	MGI	PDB	UniProt names	WormBase	EC	eggNOG	Symbol color	Symbol type	Symbol size	Show label	Only identified by site	Reverse	Potential contaminant	GOBP name	GOMF name	GOCC name	GOBP slim name	GOCC slim name	KEGG name	Pfam	GSEA	Keywords	Corum	GOBP	GOMF	GOCC	GOBP slim	GOCC slim	Interpro	Interpro name	KEGG	MIM	PRINTS	PRINTS name	Prosite	Prosite name
[truncated: 208 more rows]
[truncated: 80 more columns]

[truncated: 2 more sheets: Proteomics medium vs high, Metascape]
